# Supplementary material for: Gamma-Retrovirus Integration Marks Cell Type-Specific Cancer Genes: A Novel Profiling Tool in Cancer Genomics
Source: PLoS One. 2016 Apr 20;11(4):e0154070. doi: 10.1371/journal.pone.0154070 (PMC4838236; doi:10.1371/journal.pone.0154070)
Supplement: S1 Dataset — (BED) [file pone.0154070.s001.bed]

track name="FeLVMCF7" visibility=full itemRgb=on useScore=0
chr16	4663878	4663982	M02251:22:000000000-A7YAN:1:1101:10003:18582	1000	+	4663878	4663982	128,0,128
chr3	155504477	155504558	M02251:22:000000000-A7YAN:1:1101:10018:13294	1000	+	155504477	155504558	128,0,128
chr13	103357622	103357694	M02251:22:000000000-A7YAN:1:1101:10043:23355	1000	+	103357622	103357694	128,0,128
chr12	32907030	32907065	M02251:22:000000000-A7YAN:1:1101:10065:18343	1000	+	32907030	32907065	128,0,128
chr16	58428653	58428734	M02251:22:000000000-A7YAN:1:1101:10082:22411	1000	+	58428653	58428734	128,0,128
chr12	109124869	109124938	M02251:22:000000000-A7YAN:1:1101:10109:7963	1000	-	109124869	109124938	128,0,128
chr9	84223438	84223545	M02251:22:000000000-A7YAN:1:1101:10125:22089	1000	-	84223438	84223545	128,0,128
chr9	132474909	132475040	M02251:22:000000000-A7YAN:1:1101:10127:16929	1000	-	132474909	132475040	128,0,128
chr22	45097468	45097495	M02251:22:000000000-A7YAN:1:1101:10129:15873	1000	-	45097468	45097495	128,0,128
chr6	20696875	20696924	M02251:22:000000000-A7YAN:1:1101:10173:26211	1000	+	20696875	20696924	128,0,128
chr1	193027351	193027391	M02251:22:000000000-A7YAN:1:1101:10175:16613	1000	-	193027351	193027391	128,0,128
chr19	47640022	47640118	M02251:22:000000000-A7YAN:1:1101:10193:15967	1000	-	47640022	47640118	128,0,128
chr1	25091933	25092011	M02251:22:000000000-A7YAN:1:1101:10205:22360	1000	-	25091933	25092011	128,0,128
chr7	140714252	140714291	M02251:22:000000000-A7YAN:1:1101:10287:16507	1000	-	140714252	140714291	128,0,128
chr1	182759285	182759329	M02251:22:000000000-A7YAN:1:1101:10288:11035	1000	-	182759285	182759329	128,0,128
chrX	41463835	41463882	M02251:22:000000000-A7YAN:1:1101:10391:6135	1000	-	41463835	41463882	128,0,128
chr17	17585210	17585246	M02251:22:000000000-A7YAN:1:1101:10405:17794	1000	-	17585210	17585246	128,0,128
chr8	144920448	144920587	M02251:22:000000000-A7YAN:1:1101:10406:10648	1000	+	144920448	144920587	128,0,128
chr10	103815098	103815152	M02251:22:000000000-A7YAN:1:1101:10407:26029	1000	-	103815098	103815152	128,0,128
chr2	75937206	75937235	M02251:22:000000000-A7YAN:1:1101:10421:17724	1000	+	75937206	75937235	128,0,128
chr17	4606827	4606872	M02251:22:000000000-A7YAN:1:1101:10468:7811	1000	-	4606827	4606872	128,0,128
chr19	2170941	2171147	M02251:22:000000000-A7YAN:1:1101:10469:16426	1000	-	2170941	2171147	128,0,128
chr6	1833271	1833350	M02251:22:000000000-A7YAN:1:1101:10480:23924	1000	+	1833271	1833350	128,0,128
chr5	168323980	168324049	M02251:22:000000000-A7YAN:1:1101:10488:24480	1000	+	168323980	168324049	128,0,128
chr17	33583698	33583804	M02251:22:000000000-A7YAN:1:1101:10515:14274	1000	+	33583698	33583804	128,0,128
chr3	131221421	131221473	M02251:22:000000000-A7YAN:1:1101:10518:23762	1000	+	131221421	131221473	128,0,128
chr10	70748902	70748946	M02251:22:000000000-A7YAN:1:1101:10519:5966	1000	-	70748902	70748946	128,0,128
chr8	47528876	47528933	M02251:22:000000000-A7YAN:1:1101:10527:23165	1000	-	47528876	47528933	128,0,128
chr17	8285888	8286055	M02251:22:000000000-A7YAN:1:1101:10540:12204	1000	+	8285888	8286055	128,0,128
chr6	30584672	30584712	M02251:22:000000000-A7YAN:1:1101:10582:20889	1000	-	30584672	30584712	128,0,128
chr17	8128336	8128418	M02251:22:000000000-A7YAN:1:1101:10583:19353	1000	-	8128336	8128418	128,0,128
chr21	17567693	17567722	M02251:22:000000000-A7YAN:1:1101:10594:9165	1000	+	17567693	17567722	128,0,128
chr6	43706207	43706290	M02251:22:000000000-A7YAN:1:1101:10605:24609	1000	+	43706207	43706290	128,0,128
chr18	12658875	12658926	M02251:22:000000000-A7YAN:1:1101:10651:23815	1000	+	12658875	12658926	128,0,128
chr17	46688786	46688827	M02251:22:000000000-A7YAN:1:1101:10654:11646	1000	-	46688786	46688827	128,0,128
chr10	77265018	77265086	M02251:22:000000000-A7YAN:1:1101:10681:24302	1000	-	77265018	77265086	128,0,128
chr7	134893286	134893416	M02251:22:000000000-A7YAN:1:1101:10796:23116	1000	-	134893286	134893416	128,0,128
chr11	30606855	30606904	M02251:22:000000000-A7YAN:1:1101:10816:12555	1000	-	30606855	30606904	128,0,128
chr19	41870632	41870733	M02251:22:000000000-A7YAN:1:1101:10825:16874	1000	+	41870632	41870733	128,0,128
chr19	1359967	1360074	M02251:22:000000000-A7YAN:1:1101:10850:21857	1000	-	1359967	1360074	128,0,128
chr5	124015323	124015370	M02251:22:000000000-A7YAN:1:1101:10860:17503	1000	+	124015323	124015370	128,0,128
chr11	85393324	85393351	M02251:22:000000000-A7YAN:1:1101:10874:15325	1000	-	85393324	85393351	128,0,128
chr12	54453476	54453523	M02251:22:000000000-A7YAN:1:1101:10885:10865	1000	+	54453476	54453523	128,0,128
chr16	68272101	68272151	M02251:22:000000000-A7YAN:1:1101:10909:19899	1000	-	68272101	68272151	128,0,128
chr4	20457047	20457183	M02251:22:000000000-A7YAN:1:1101:10927:10452	1000	+	20457047	20457183	128,0,128
chr1	155098859	155098895	M02251:22:000000000-A7YAN:1:1101:10978:4517	1000	-	155098859	155098895	128,0,128
chr11	35030812	35030858	M02251:22:000000000-A7YAN:1:1101:11057:20688	1000	+	35030812	35030858	128,0,128
chr17	21478100	21478239	M02251:22:000000000-A7YAN:1:1101:11079:28299	1000	-	21478100	21478239	128,0,128
chr16	57312275	57312316	M02251:22:000000000-A7YAN:1:1101:11082:23577	1000	-	57312275	57312316	128,0,128
chr3	119980587	119980620	M02251:22:000000000-A7YAN:1:1101:11117:14603	1000	-	119980587	119980620	128,0,128
chr5	143267687	143267718	M02251:22:000000000-A7YAN:1:1101:11122:24583	1000	+	143267687	143267718	128,0,128
chr7	75113966	75114114	M02251:22:000000000-A7YAN:1:1101:11159:13293	1000	-	75113966	75114114	128,0,128
chr5	94983791	94983838	M02251:22:000000000-A7YAN:1:1101:11190:14535	1000	+	94983791	94983838	128,0,128
chr1	23882110	23882206	M02251:22:000000000-A7YAN:1:1101:11212:7798	1000	+	23882110	23882206	128,0,128
chr6	80712685	80712806	M02251:22:000000000-A7YAN:1:1101:11227:25400	1000	-	80712685	80712806	128,0,128
chr1	46034310	46034358	M02251:22:000000000-A7YAN:1:1101:11255:12679	1000	-	46034310	46034358	128,0,128
chr5	153861287	153861329	M02251:22:000000000-A7YAN:1:1101:11291:11187	1000	-	153861287	153861329	128,0,128
chr6	112230369	112230407	M02251:22:000000000-A7YAN:1:1101:11297:21529	1000	+	112230369	112230407	128,0,128
chr17	4658350	4658478	M02251:22:000000000-A7YAN:1:1101:11329:19108	1000	+	4658350	4658478	128,0,128
chr8	60085855	60085969	M02251:22:000000000-A7YAN:1:1101:11353:10003	1000	-	60085855	60085969	128,0,128
chr19	4393922	4393956	M02251:22:000000000-A7YAN:1:1101:11388:15538	1000	+	4393922	4393956	128,0,128
chr1	23671463	23671527	M02251:22:000000000-A7YAN:1:1101:11402:25723	1000	-	23671463	23671527	128,0,128
chr1	33539323	33539386	M02251:22:000000000-A7YAN:1:1101:11416:10881	1000	+	33539323	33539386	128,0,128
chr10	70939580	70939619	M02251:22:000000000-A7YAN:1:1101:11418:28103	1000	-	70939580	70939619	128,0,128
chr11	34223159	34223276	M02251:22:000000000-A7YAN:1:1101:11421:21059	1000	+	34223159	34223276	128,0,128
chr16	25122232	25122272	M02251:22:000000000-A7YAN:1:1101:11422:15028	1000	+	25122232	25122272	128,0,128
chr19	8514859	8514889	M02251:22:000000000-A7YAN:1:1101:11512:21455	1000	-	8514859	8514889	128,0,128
chr17	29151298	29151339	M02251:22:000000000-A7YAN:1:1101:11571:9290	1000	-	29151298	29151339	128,0,128
chr1	42797981	42798045	M02251:22:000000000-A7YAN:1:1101:11603:25079	1000	+	42797981	42798045	128,0,128
chr12	120739213	120739243	M02251:22:000000000-A7YAN:1:1101:11617:3344	1000	-	120739213	120739243	128,0,128
chr20	48951277	48951367	M02251:22:000000000-A7YAN:1:1101:11652:19164	1000	-	48951277	48951367	128,0,128
chr3	185535271	185535519	M02251:22:000000000-A7YAN:1:1101:11697:5576	1000	-	185535271	185535519	128,0,128
chr8	142084462	142084521	M02251:22:000000000-A7YAN:1:1101:11710:20320	1000	+	142084462	142084521	128,0,128
chr1	55353443	55353513	M02251:22:000000000-A7YAN:1:1101:11714:17286	1000	-	55353443	55353513	128,0,128
chr5	175963693	175963750	M02251:22:000000000-A7YAN:1:1101:11718:22850	1000	-	175963693	175963750	128,0,128
chr9	130150275	130150308	M02251:22:000000000-A7YAN:1:1101:11728:10729	1000	-	130150275	130150308	128,0,128
chr19	1174745	1174779	M02251:22:000000000-A7YAN:1:1101:11752:24722	1000	-	1174745	1174779	128,0,128
chr19	50182373	50182499	M02251:22:000000000-A7YAN:1:1101:11753:18370	1000	+	50182373	50182499	128,0,128
chr7	92220977	92221094	M02251:22:000000000-A7YAN:1:1101:11761:6974	1000	+	92220977	92221094	128,0,128
chr5	141403846	141403982	M02251:22:000000000-A7YAN:1:1101:11770:6847	1000	-	141403846	141403982	128,0,128
chrX	53025286	53025317	M02251:22:000000000-A7YAN:1:1101:11788:27656	1000	+	53025286	53025317	128,0,128
chr22	38412307	38412364	M02251:22:000000000-A7YAN:1:1101:11790:4759	1000	+	38412307	38412364	128,0,128
chr1	119861554	119861589	M02251:22:000000000-A7YAN:1:1101:11820:13574	1000	-	119861554	119861589	128,0,128
chr22	41939124	41939164	M02251:22:000000000-A7YAN:1:1101:11838:19125	1000	-	41939124	41939164	128,0,128
chr15	42500829	42500863	M02251:22:000000000-A7YAN:1:1101:11864:17473	1000	-	42500829	42500863	128,0,128
chr22	35796544	35796600	M02251:22:000000000-A7YAN:1:1101:11901:16139	1000	+	35796544	35796600	128,0,128
chr5	150136843	150136907	M02251:22:000000000-A7YAN:1:1101:11902:8459	1000	+	150136843	150136907	128,0,128
chrX	23567481	23567622	M02251:22:000000000-A7YAN:1:1101:11947:22593	1000	-	23567481	23567622	128,0,128
chr16	2569809	2569863	M02251:22:000000000-A7YAN:1:1101:11958:13654	1000	-	2569809	2569863	128,0,128
chr12	62996376	62996476	M02251:22:000000000-A7YAN:1:1101:11961:28211	1000	-	62996376	62996476	128,0,128
chr15	64541677	64541713	M02251:22:000000000-A7YAN:1:1101:11979:7288	1000	+	64541677	64541713	128,0,128
chr20	51959614	51959659	M02251:22:000000000-A7YAN:1:1101:12021:8016	1000	-	51959614	51959659	128,0,128
chr8	126443067	126443128	M02251:22:000000000-A7YAN:1:1101:12030:20722	1000	-	126443067	126443128	128,0,128
chr2	128135385	128135415	M02251:22:000000000-A7YAN:1:1101:12048:14397	1000	+	128135385	128135415	128,0,128
chr17	26897789	26897858	M02251:22:000000000-A7YAN:1:1101:12072:12415	1000	-	26897789	26897858	128,0,128
chr17	80023453	80023514	M02251:22:000000000-A7YAN:1:1101:12090:17142	1000	+	80023453	80023514	128,0,128
chr10	77466914	77467012	M02251:22:000000000-A7YAN:1:1101:12101:5007	1000	+	77466914	77467012	128,0,128
chr1	43148737	43148799	M02251:22:000000000-A7YAN:1:1101:12163:25316	1000	+	43148737	43148799	128,0,128
chr2	174220261	174220315	M02251:22:000000000-A7YAN:1:1101:12166:17403	1000	+	174220261	174220315	128,0,128
chr15	58033844	58033925	M02251:22:000000000-A7YAN:1:1101:12172:5501	1000	+	58033844	58033925	128,0,128
chr6	33339888	33339978	M02251:22:000000000-A7YAN:1:1101:12195:22454	1000	+	33339888	33339978	128,0,128
chrX	17754220	17754275	M02251:22:000000000-A7YAN:1:1101:12211:23724	1000	-	17754220	17754275	128,0,128
chrX	50450683	50450754	M02251:22:000000000-A7YAN:1:1101:12233:6277	1000	-	50450683	50450754	128,0,128
chr3	63850579	63850668	M02251:22:000000000-A7YAN:1:1101:12245:10473	1000	+	63850579	63850668	128,0,128
chr11	63948520	63948615	M02251:22:000000000-A7YAN:1:1101:12259:22228	1000	-	63948520	63948615	128,0,128
chr12	125052834	125052927	M02251:22:000000000-A7YAN:1:1101:12291:8174	1000	-	125052834	125052927	128,0,128
chr10	65470837	65470920	M02251:22:000000000-A7YAN:1:1101:12311:5856	1000	+	65470837	65470920	128,0,128
chr2	232827050	232827076	M02251:22:000000000-A7YAN:1:1101:12351:7994	1000	+	232827050	232827076	128,0,128
chr2	132312420	132312468	M02251:22:000000000-A7YAN:1:1101:12354:16979	1000	-	132312420	132312468	128,0,128
chr12	109124869	109124937	M02251:22:000000000-A7YAN:1:1101:12372:3178	1000	-	109124869	109124937	128,0,128
chr2	208575501	208575601	M02251:22:000000000-A7YAN:1:1101:12381:15792	1000	+	208575501	208575601	128,0,128
chr16	8633405	8633530	M02251:22:000000000-A7YAN:1:1101:12419:9743	1000	+	8633405	8633530	128,0,128
chr6	34663504	34663646	M02251:22:000000000-A7YAN:1:1101:12439:8071	1000	-	34663504	34663646	128,0,128
chr4	76656630	76656701	M02251:22:000000000-A7YAN:1:1101:12441:15162	1000	-	76656630	76656701	128,0,128
chr16	68120266	68120294	M02251:22:000000000-A7YAN:1:1101:12451:21734	1000	+	68120266	68120294	128,0,128
chr13	45154609	45154682	M02251:22:000000000-A7YAN:1:1101:12481:25552	1000	-	45154609	45154682	128,0,128
chr10	7475688	7475744	M02251:22:000000000-A7YAN:1:1101:12508:22666	1000	-	7475688	7475744	128,0,128
chr15	40382744	40382785	M02251:22:000000000-A7YAN:1:1101:12509:6841	1000	+	40382744	40382785	128,0,128
chr17	4343395	4343658	M02251:22:000000000-A7YAN:1:1101:12528:3605	1000	+	4343395	4343658	128,0,128
chr2	75090180	75090280	M02251:22:000000000-A7YAN:1:1101:12535:9726	1000	+	75090180	75090280	128,0,128
chr7	150945023	150945110	M02251:22:000000000-A7YAN:1:1101:12578:24538	1000	+	150945023	150945110	128,0,128
chr3	38388092	38388181	M02251:22:000000000-A7YAN:1:1101:12584:15893	1000	+	38388092	38388181	128,0,128
chr7	66438411	66438551	M02251:22:000000000-A7YAN:1:1101:12592:10734	1000	-	66438411	66438551	128,0,128
chr14	54811375	54811551	M02251:22:000000000-A7YAN:1:1101:12622:19478	1000	-	54811375	54811551	128,0,128
chrX	24172465	24172532	M02251:22:000000000-A7YAN:1:1101:12631:9841	1000	+	24172465	24172532	128,0,128
chr1	53576507	53576601	M02251:22:000000000-A7YAN:1:1101:12634:4816	1000	-	53576507	53576601	128,0,128
chr7	722636	722746	M02251:22:000000000-A7YAN:1:1101:12643:25591	1000	+	722636	722746	128,0,128
chr16	88844657	88844740	M02251:22:000000000-A7YAN:1:1101:12646:17282	1000	+	88844657	88844740	128,0,128
chr1	32420129	32420161	M02251:22:000000000-A7YAN:1:1101:12652:24740	1000	-	32420129	32420161	128,0,128
chr15	96803487	96803541	M02251:22:000000000-A7YAN:1:1101:12653:7709	1000	-	96803487	96803541	128,0,128
chr1	148927960	148927987	M02251:22:000000000-A7YAN:1:1101:12656:13250	1000	-	148927960	148927987	128,0,128
chr15	40337815	40337860	M02251:22:000000000-A7YAN:1:1101:12658:6446	1000	-	40337815	40337860	128,0,128
chr15	72522031	72522090	M02251:22:000000000-A7YAN:1:1101:12703:21297	1000	-	72522031	72522090	128,0,128
chr3	167278390	167278451	M02251:22:000000000-A7YAN:1:1101:12707:21259	1000	-	167278390	167278451	128,0,128
chr19	41770394	41770435	M02251:22:000000000-A7YAN:1:1101:12767:27234	1000	-	41770394	41770435	128,0,128
chr17	38803708	38803774	M02251:22:000000000-A7YAN:1:1101:12783:26231	1000	-	38803708	38803774	128,0,128
chr2	232378540	232378610	M02251:22:000000000-A7YAN:1:1101:12792:15556	1000	-	232378540	232378610	128,0,128
chr1	63833620	63833654	M02251:22:000000000-A7YAN:1:1101:12793:17068	1000	-	63833620	63833654	128,0,128
chr20	37593349	37593419	M02251:22:000000000-A7YAN:1:1101:12804:9973	1000	+	37593349	37593419	128,0,128
chr16	30412243	30412282	M02251:22:000000000-A7YAN:1:1101:12814:6457	1000	+	30412243	30412282	128,0,128
chr5	49945589	49945677	M02251:22:000000000-A7YAN:1:1101:12817:15994	1000	-	49945589	49945677	128,0,128
chr9	117373033	117373084	M02251:22:000000000-A7YAN:1:1101:12834:9144	1000	+	117373033	117373084	128,0,128
chr19	19598473	19598732	M02251:22:000000000-A7YAN:1:1101:12915:7274	1000	-	19598473	19598732	128,0,128
chr4	148604602	148604660	M02251:22:000000000-A7YAN:1:1101:12967:20743	1000	+	148604602	148604660	128,0,128
chr8	29952309	29952450	M02251:22:000000000-A7YAN:1:1101:12992:16114	1000	-	29952309	29952450	128,0,128
chr20	21378888	21379016	M02251:22:000000000-A7YAN:1:1101:13026:10853	1000	+	21378888	21379016	128,0,128
chr9	95432992	95433052	M02251:22:000000000-A7YAN:1:1101:13027:14123	1000	-	95432992	95433052	128,0,128
chr15	34611124	34611264	M02251:22:000000000-A7YAN:1:1101:13085:6943	1000	+	34611124	34611264	128,0,128
chr19	4816262	4816348	M02251:22:000000000-A7YAN:1:1101:13103:13831	1000	+	4816262	4816348	128,0,128
chr1	236495112	236495144	M02251:22:000000000-A7YAN:1:1101:13111:22984	1000	-	236495112	236495144	128,0,128
chr17	38265083	38265186	M02251:22:000000000-A7YAN:1:1101:13177:22428	1000	+	38265083	38265186	128,0,128
chr17	79480768	79480797	M02251:22:000000000-A7YAN:1:1101:13184:12456	1000	+	79480768	79480797	128,0,128
chr20	46204092	46204165	M02251:22:000000000-A7YAN:1:1101:13190:21801	1000	-	46204092	46204165	128,0,128
chr13	37574035	37574062	M02251:22:000000000-A7YAN:1:1101:13192:23891	1000	-	37574035	37574062	128,0,128
chr3	169942724	169942830	M02251:22:000000000-A7YAN:1:1101:13252:10073	1000	-	169942724	169942830	128,0,128
chr17	42298915	42299025	M02251:22:000000000-A7YAN:1:1101:13262:14843	1000	+	42298915	42299025	128,0,128
chr12	12874588	12874778	M02251:22:000000000-A7YAN:1:1101:13293:25158	1000	+	12874588	12874778	128,0,128
chr15	66085081	66085159	M02251:22:000000000-A7YAN:1:1101:13334:12710	1000	+	66085081	66085159	128,0,128
chr1	53309327	53309359	M02251:22:000000000-A7YAN:1:1101:13353:13869	1000	-	53309327	53309359	128,0,128
chr16	70329495	70329528	M02251:22:000000000-A7YAN:1:1101:13355:14740	1000	+	70329495	70329528	128,0,128
chr3	123305331	123305386	M02251:22:000000000-A7YAN:1:1101:13372:4736	1000	+	123305331	123305386	128,0,128
chr11	15672452	15672620	M02251:22:000000000-A7YAN:1:1101:13373:5279	1000	+	15672452	15672620	128,0,128
chr16	12132026	12132093	M02251:22:000000000-A7YAN:1:1101:13394:19809	1000	+	12132026	12132093	128,0,128
chr20	30864868	30864894	M02251:22:000000000-A7YAN:1:1101:13394:5714	1000	-	30864868	30864894	128,0,128
chr6	27220576	27220621	M02251:22:000000000-A7YAN:1:1101:13395:16765	1000	+	27220576	27220621	128,0,128
chr1	65886940	65887030	M02251:22:000000000-A7YAN:1:1101:13413:10849	1000	-	65886940	65887030	128,0,128
chr6	24728169	24728237	M02251:22:000000000-A7YAN:1:1101:13424:6071	1000	+	24728169	24728237	128,0,128
chr6	163237475	163237535	M02251:22:000000000-A7YAN:1:1101:13441:19007	1000	+	163237475	163237535	128,0,128
chr17	46332674	46332708	M02251:22:000000000-A7YAN:1:1101:13449:10677	1000	-	46332674	46332708	128,0,128
chr2	125119424	125119495	M02251:22:000000000-A7YAN:1:1101:13456:20869	1000	-	125119424	125119495	128,0,128
chr13	31407960	31408010	M02251:22:000000000-A7YAN:1:1101:13457:11314	1000	-	31407960	31408010	128,0,128
chr6	31455577	31455677	M02251:22:000000000-A7YAN:1:1101:13491:22047	1000	+	31455577	31455677	128,0,128
chr7	25933173	25933223	M02251:22:000000000-A7YAN:1:1101:13493:13150	1000	+	25933173	25933223	128,0,128
chr1	149222144	149222207	M02251:22:000000000-A7YAN:1:1101:13500:25401	1000	-	149222144	149222207	128,0,128
chr20	2646286	2646396	M02251:22:000000000-A7YAN:1:1101:13505:17054	1000	+	2646286	2646396	128,0,128
chr4	38869098	38869142	M02251:22:000000000-A7YAN:1:1101:13568:10205	1000	-	38869098	38869142	128,0,128
chr4	170541039	170541101	M02251:22:000000000-A7YAN:1:1101:13574:16657	1000	+	170541039	170541101	128,0,128
chr9	89558123	89558149	M02251:22:000000000-A7YAN:1:1101:13588:18642	1000	-	89558123	89558149	128,0,128
chr10	27532499	27532529	M02251:22:000000000-A7YAN:1:1101:13628:18612	1000	+	27532499	27532529	128,0,128
chr12	80326446	80326603	M02251:22:000000000-A7YAN:1:1101:13632:11119	1000	+	80326446	80326603	128,0,128
chr19	34745053	34745143	M02251:22:000000000-A7YAN:1:1101:13655:14172	1000	+	34745053	34745143	128,0,128
chr1	27115245	27115296	M02251:22:000000000-A7YAN:1:1101:13663:12277	1000	+	27115245	27115296	128,0,128
chr17	6927392	6927510	M02251:22:000000000-A7YAN:1:1101:13667:5023	1000	-	6927392	6927510	128,0,128
chr9	128023858	128023923	M02251:22:000000000-A7YAN:1:1101:13674:24228	1000	+	128023858	128023923	128,0,128
chr3	169386522	169386548	M02251:22:000000000-A7YAN:1:1101:13685:12554	1000	-	169386522	169386548	128,0,128
chr1	225616430	225616582	M02251:22:000000000-A7YAN:1:1101:13702:4521	1000	-	225616430	225616582	128,0,128
chr9	33865132	33865204	M02251:22:000000000-A7YAN:1:1101:13752:9302	1000	-	33865132	33865204	128,0,128
chr1	234612194	234612242	M02251:22:000000000-A7YAN:1:1101:13758:13694	1000	+	234612194	234612242	128,0,128
chr9	123692323	123692369	M02251:22:000000000-A7YAN:1:1101:13769:10321	1000	+	123692323	123692369	128,0,128
chr1	3309220	3309301	M02251:22:000000000-A7YAN:1:1101:13777:13453	1000	-	3309220	3309301	128,0,128
chr2	12548404	12548499	M02251:22:000000000-A7YAN:1:1101:13777:6024	1000	+	12548404	12548499	128,0,128
chr8	71156278	71156316	M02251:22:000000000-A7YAN:1:1101:13780:17227	1000	+	71156278	71156316	128,0,128
chr11	67306418	67306534	M02251:22:000000000-A7YAN:1:1101:13781:16470	1000	-	67306418	67306534	128,0,128
chr21	46360235	46360351	M02251:22:000000000-A7YAN:1:1101:13793:13803	1000	-	46360235	46360351	128,0,128
chr17	74661905	74661961	M02251:22:000000000-A7YAN:1:1101:13812:28449	1000	-	74661905	74661961	128,0,128
chr8	94007914	94008028	M02251:22:000000000-A7YAN:1:1101:13864:15459	1000	+	94007914	94008028	128,0,128
chr4	41938141	41938192	M02251:22:000000000-A7YAN:1:1101:13865:7460	1000	+	41938141	41938192	128,0,128
chr17	41193597	41193779	M02251:22:000000000-A7YAN:1:1101:13867:6697	1000	-	41193597	41193779	128,0,128
chr2	219879206	219879262	M02251:22:000000000-A7YAN:1:1101:13881:20533	1000	-	219879206	219879262	128,0,128
chr1	145506412	145506529	M02251:22:000000000-A7YAN:1:1101:13885:20277	1000	+	145506412	145506529	128,0,128
chr17	46671971	46672029	M02251:22:000000000-A7YAN:1:1101:13892:19457	1000	+	46671971	46672029	128,0,128
chr2	19873030	19873113	M02251:22:000000000-A7YAN:1:1101:13893:17239	1000	+	19873030	19873113	128,0,128
chr6	42896508	42896553	M02251:22:000000000-A7YAN:1:1101:13899:14877	1000	-	42896508	42896553	128,0,128
chr2	55647510	55647584	M02251:22:000000000-A7YAN:1:1101:13922:17610	1000	-	55647510	55647584	128,0,128
chr19	39837316	39837420	M02251:22:000000000-A7YAN:1:1101:13947:14482	1000	+	39837316	39837420	128,0,128
chr1	92077595	92077637	M02251:22:000000000-A7YAN:1:1101:13963:14875	1000	+	92077595	92077637	128,0,128
chr19	11429679	11429766	M02251:22:000000000-A7YAN:1:1101:13964:5047	1000	-	11429679	11429766	128,0,128
chr5	134210723	134210779	M02251:22:000000000-A7YAN:1:1101:14067:5964	1000	+	134210723	134210779	128,0,128
chr20	48897629	48897682	M02251:22:000000000-A7YAN:1:1101:14083:19721	1000	-	48897629	48897682	128,0,128
chr19	1361432	1361477	M02251:22:000000000-A7YAN:1:1101:14103:13226	1000	+	1361432	1361477	128,0,128
chr17	5390354	5390450	M02251:22:000000000-A7YAN:1:1101:14112:7367	1000	+	5390354	5390450	128,0,128
chr17	43118342	43118402	M02251:22:000000000-A7YAN:1:1101:14117:12165	1000	+	43118342	43118402	128,0,128
chr17	71056158	71056185	M02251:22:000000000-A7YAN:1:1101:14136:6541	1000	+	71056158	71056185	128,0,128
chr1	89989699	89989948	M02251:22:000000000-A7YAN:1:1101:14143:15890	1000	-	89989699	89989948	128,0,128
chr22	36925988	36926086	M02251:22:000000000-A7YAN:1:1101:14146:20549	1000	-	36925988	36926086	128,0,128
chr7	29888422	29888480	M02251:22:000000000-A7YAN:1:1101:14155:19536	1000	+	29888422	29888480	128,0,128
chr8	124071433	124071490	M02251:22:000000000-A7YAN:1:1101:14164:15238	1000	+	124071433	124071490	128,0,128
chr16	85253760	85253832	M02251:22:000000000-A7YAN:1:1101:14181:25575	1000	+	85253760	85253832	128,0,128
chr22	25349042	25349122	M02251:22:000000000-A7YAN:1:1101:14184:13611	1000	-	25349042	25349122	128,0,128
chr16	3768346	3768403	M02251:22:000000000-A7YAN:1:1101:14197:22450	1000	+	3768346	3768403	128,0,128
chr10	104261088	104261180	M02251:22:000000000-A7YAN:1:1101:14198:15042	1000	-	104261088	104261180	128,0,128
chr1	175256921	175257030	M02251:22:000000000-A7YAN:1:1101:14209:5943	1000	+	175256921	175257030	128,0,128
chr17	43129757	43129803	M02251:22:000000000-A7YAN:1:1101:14243:22843	1000	+	43129757	43129803	128,0,128
chr9	37415312	37415368	M02251:22:000000000-A7YAN:1:1101:14262:14965	1000	-	37415312	37415368	128,0,128
chr21	40718707	40718765	M02251:22:000000000-A7YAN:1:1101:14262:23103	1000	-	40718707	40718765	128,0,128
chr12	6560239	6560313	M02251:22:000000000-A7YAN:1:1101:14342:4834	1000	-	6560239	6560313	128,0,128
chr3	113416154	113416308	M02251:22:000000000-A7YAN:1:1101:14369:8545	1000	+	113416154	113416308	128,0,128
chr5	108064332	108064374	M02251:22:000000000-A7YAN:1:1101:14380:15494	1000	+	108064332	108064374	128,0,128
chr5	172755826	172755864	M02251:22:000000000-A7YAN:1:1101:14424:10036	1000	+	172755826	172755864	128,0,128
chr5	176792448	176792525	M02251:22:000000000-A7YAN:1:1101:14454:5185	1000	-	176792448	176792525	128,0,128
chr1	231004949	231005041	M02251:22:000000000-A7YAN:1:1101:14461:1893	1000	+	231004949	231005041	128,0,128
chr3	135646610	135646655	M02251:22:000000000-A7YAN:1:1101:14488:7187	1000	-	135646610	135646655	128,0,128
chr20	30943375	30943422	M02251:22:000000000-A7YAN:1:1101:14489:11803	1000	+	30943375	30943422	128,0,128
chr17	47022816	47022868	M02251:22:000000000-A7YAN:1:1101:14508:18844	1000	+	47022816	47022868	128,0,128
chr9	94909403	94909482	M02251:22:000000000-A7YAN:1:1101:14514:23552	1000	-	94909403	94909482	128,0,128
chr16	58548949	58549001	M02251:22:000000000-A7YAN:1:1101:14520:13292	1000	-	58548949	58549001	128,0,128
chr6	111148211	111148262	M02251:22:000000000-A7YAN:1:1101:14527:21001	1000	-	111148211	111148262	128,0,128
chr1	45989014	45989241	M02251:22:000000000-A7YAN:1:1101:14532:18044	1000	+	45989014	45989241	128,0,128
chr17	47754616	47754652	M02251:22:000000000-A7YAN:1:1101:14546:26136	1000	+	47754616	47754652	128,0,128
chr17	46082793	46082830	M02251:22:000000000-A7YAN:1:1101:14553:6437	1000	+	46082793	46082830	128,0,128
chr16	86533486	86533548	M02251:22:000000000-A7YAN:1:1101:14561:19008	1000	+	86533486	86533548	128,0,128
chr1	93817673	93817705	M02251:22:000000000-A7YAN:1:1101:14572:20178	1000	-	93817673	93817705	128,0,128
chr18	24654652	24654687	M02251:22:000000000-A7YAN:1:1101:14583:6927	1000	-	24654652	24654687	128,0,128
chr1	28576330	28576406	M02251:22:000000000-A7YAN:1:1101:14622:20807	1000	-	28576330	28576406	128,0,128
chr16	15250030	15250340	M02251:22:000000000-A7YAN:1:1101:14646:11652	1000	+	15250030	15250340	128,0,128
chr18	3013654	3013749	M02251:22:000000000-A7YAN:1:1101:14737:21949	1000	+	3013654	3013749	128,0,128
chr21	37431299	37431359	M02251:22:000000000-A7YAN:1:1101:14743:20761	1000	+	37431299	37431359	128,0,128
chr15	70876004	70876033	M02251:22:000000000-A7YAN:1:1101:14780:6788	1000	-	70876004	70876033	128,0,128
chr16	30774256	30774365	M02251:22:000000000-A7YAN:1:1101:14781:6229	1000	+	30774256	30774365	128,0,128
chr2	220254101	220254197	M02251:22:000000000-A7YAN:1:1101:14811:24148	1000	+	220254101	220254197	128,0,128
chrX	100913164	100913317	M02251:22:000000000-A7YAN:1:1101:14836:14566	1000	+	100913164	100913317	128,0,128
chrX	118819133	118819309	M02251:22:000000000-A7YAN:1:1101:14870:14167	1000	-	118819133	118819309	128,0,128
chr11	117050204	117050234	M02251:22:000000000-A7YAN:1:1101:14874:10005	1000	+	117050204	117050234	128,0,128
chr4	7070491	7070542	M02251:22:000000000-A7YAN:1:1101:14893:3621	1000	-	7070491	7070542	128,0,128
chr19	2042599	2042714	M02251:22:000000000-A7YAN:1:1101:14908:8762	1000	-	2042599	2042714	128,0,128
chr1	233464233	233464302	M02251:22:000000000-A7YAN:1:1101:14915:10734	1000	+	233464233	233464302	128,0,128
chr17	26734023	26734145	M02251:22:000000000-A7YAN:1:1101:14948:24474	1000	+	26734023	26734145	128,0,128
chr16	89988731	89988883	M02251:22:000000000-A7YAN:1:1101:14969:20251	1000	+	89988731	89988883	128,0,128
chr22	24092876	24092969	M02251:22:000000000-A7YAN:1:1101:14988:20772	1000	+	24092876	24092969	128,0,128
chr2	85998728	85998807	M02251:22:000000000-A7YAN:1:1101:15019:11281	1000	+	85998728	85998807	128,0,128
chr1	35734878	35734964	M02251:22:000000000-A7YAN:1:1101:15033:17415	1000	+	35734878	35734964	128,0,128
chr5	65239031	65239201	M02251:22:000000000-A7YAN:1:1101:15038:14979	1000	+	65239031	65239201	128,0,128
chr5	36415462	36415528	M02251:22:000000000-A7YAN:1:1101:15070:14685	1000	+	36415462	36415528	128,0,128
chr15	37252496	37252550	M02251:22:000000000-A7YAN:1:1101:15098:21485	1000	-	37252496	37252550	128,0,128
chr15	66994915	66994961	M02251:22:000000000-A7YAN:1:1101:15104:16001	1000	+	66994915	66994961	128,0,128
chr12	83079877	83079982	M02251:22:000000000-A7YAN:1:1101:15142:17111	1000	-	83079877	83079982	128,0,128
chr8	54792999	54793081	M02251:22:000000000-A7YAN:1:1101:15145:9440	1000	-	54792999	54793081	128,0,128
chr3	42078716	42078817	M02251:22:000000000-A7YAN:1:1101:15158:10844	1000	+	42078716	42078817	128,0,128
chr3	141868959	141869036	M02251:22:000000000-A7YAN:1:1101:15250:25256	1000	-	141868959	141869036	128,0,128
chr12	78445867	78445949	M02251:22:000000000-A7YAN:1:1101:15262:6147	1000	+	78445867	78445949	128,0,128
chr11	34387934	34387989	M02251:22:000000000-A7YAN:1:1101:15284:23455	1000	-	34387934	34387989	128,0,128
chr1	1244349	1244428	M02251:22:000000000-A7YAN:1:1101:15310:15821	1000	-	1244349	1244428	128,0,128
chr19	49998835	49998910	M02251:22:000000000-A7YAN:1:1101:15317:4023	1000	-	49998835	49998910	128,0,128
chr19	49865279	49865336	M02251:22:000000000-A7YAN:1:1101:15349:21589	1000	-	49865279	49865336	128,0,128
chr16	9172304	9172432	M02251:22:000000000-A7YAN:1:1101:15419:24961	1000	-	9172304	9172432	128,0,128
chr10	89577139	89577257	M02251:22:000000000-A7YAN:1:1101:15434:4049	1000	+	89577139	89577257	128,0,128
chr12	96751538	96751616	M02251:22:000000000-A7YAN:1:1101:15449:17625	1000	+	96751538	96751616	128,0,128
chr5	67691578	67691655	M02251:22:000000000-A7YAN:1:1101:15458:23731	1000	+	67691578	67691655	128,0,128
chr5	61603163	61603295	M02251:22:000000000-A7YAN:1:1101:15475:16707	1000	-	61603163	61603295	128,0,128
chr18	30051424	30051489	M02251:22:000000000-A7YAN:1:1101:15486:21734	1000	-	30051424	30051489	128,0,128
chrX	23963063	23963089	M02251:22:000000000-A7YAN:1:1101:15493:6037	1000	-	23963063	23963089	128,0,128
chr1	16502274	16502331	M02251:22:000000000-A7YAN:1:1101:15501:10651	1000	-	16502274	16502331	128,0,128
chr3	24033106	24033159	M02251:22:000000000-A7YAN:1:1101:15527:23760	1000	-	24033106	24033159	128,0,128
chr1	161581647	161581683	M02251:22:000000000-A7YAN:1:1101:15532:24266	1000	-	161581647	161581683	128,0,128
chr4	7104353	7104525	M02251:22:000000000-A7YAN:1:1101:15553:5319	1000	+	7104353	7104525	128,0,128
chr1	182363671	182363777	M02251:22:000000000-A7YAN:1:1101:15555:23849	1000	-	182363671	182363777	128,0,128
chr12	56513592	56513670	M02251:22:000000000-A7YAN:1:1101:15567:5751	1000	+	56513592	56513670	128,0,128
chr3	153850724	153850757	M02251:22:000000000-A7YAN:1:1101:15596:3808	1000	-	153850724	153850757	128,0,128
chr6	156676119	156676162	M02251:22:000000000-A7YAN:1:1101:15640:21568	1000	-	156676119	156676162	128,0,128
chr19	49137165	49137235	M02251:22:000000000-A7YAN:1:1101:15645:23371	1000	+	49137165	49137235	128,0,128
chr2	9911047	9911240	M02251:22:000000000-A7YAN:1:1101:15651:8573	1000	+	9911047	9911240	128,0,128
chr7	151668580	151668611	M02251:22:000000000-A7YAN:1:1101:15662:11423	1000	-	151668580	151668611	128,0,128
chr16	21533256	21533328	M02251:22:000000000-A7YAN:1:1101:15672:16851	1000	-	21533256	21533328	128,0,128
chr19	47316450	47316477	M02251:22:000000000-A7YAN:1:1101:15689:18060	1000	+	47316450	47316477	128,0,128
chr15	72406599	72406661	M02251:22:000000000-A7YAN:1:1101:15705:22002	1000	+	72406599	72406661	128,0,128
chr17	43697377	43697415	M02251:22:000000000-A7YAN:1:1101:15727:23024	1000	-	43697377	43697415	128,0,128
chr1	151319605	151319657	M02251:22:000000000-A7YAN:1:1101:15749:14479	1000	-	151319605	151319657	128,0,128
chr14	92980732	92980843	M02251:22:000000000-A7YAN:1:1101:15793:4672	1000	+	92980732	92980843	128,0,128
chr20	49816631	49816747	M02251:22:000000000-A7YAN:1:1101:15798:28596	1000	+	49816631	49816747	128,0,128
chr1	204050005	204050033	M02251:22:000000000-A7YAN:1:1101:15803:11548	1000	+	204050005	204050033	128,0,128
chr16	67816860	67816962	M02251:22:000000000-A7YAN:1:1101:15807:15876	1000	+	67816860	67816962	128,0,128
chr16	73082511	73082597	M02251:22:000000000-A7YAN:1:1101:15816:4041	1000	+	73082511	73082597	128,0,128
chr9	139002362	139002434	M02251:22:000000000-A7YAN:1:1101:15842:24309	1000	-	139002362	139002434	128,0,128
chr4	8441961	8442149	M02251:22:000000000-A7YAN:1:1101:15849:6839	1000	-	8441961	8442149	128,0,128
chr13	41362873	41362949	M02251:22:000000000-A7YAN:1:1101:15876:19499	1000	+	41362873	41362949	128,0,128
chr11	9780283	9780320	M02251:22:000000000-A7YAN:1:1101:15909:18890	1000	+	9780283	9780320	128,0,128
chr17	8096826	8096988	M02251:22:000000000-A7YAN:1:1101:15914:16170	1000	-	8096826	8096988	128,0,128
chr19	32837087	32837161	M02251:22:000000000-A7YAN:1:1101:15930:13059	1000	+	32837087	32837161	128,0,128
chr16	2582913	2582972	M02251:22:000000000-A7YAN:1:1101:15946:16592	1000	-	2582913	2582972	128,0,128
chr19	46404180	46404270	M02251:22:000000000-A7YAN:1:1101:15959:23330	1000	+	46404180	46404270	128,0,128
chr12	122097403	122097437	M02251:22:000000000-A7YAN:1:1101:15959:7272	1000	-	122097403	122097437	128,0,128
chr17	64191643	64191776	M02251:22:000000000-A7YAN:1:1101:15971:6074	1000	-	64191643	64191776	128,0,128
chr10	126712200	126712302	M02251:22:000000000-A7YAN:1:1101:15980:4303	1000	-	126712200	126712302	128,0,128
chr19	49220403	49220466	M02251:22:000000000-A7YAN:1:1101:15981:19992	1000	+	49220403	49220466	128,0,128
chr7	139043680	139043750	M02251:22:000000000-A7YAN:1:1101:15985:21415	1000	-	139043680	139043750	128,0,128
chr17	43296007	43296136	M02251:22:000000000-A7YAN:1:1101:15995:25437	1000	+	43296007	43296136	128,0,128
chr2	28894016	28894060	M02251:22:000000000-A7YAN:1:1101:16007:18269	1000	+	28894016	28894060	128,0,128
chr3	11759344	11759435	M02251:22:000000000-A7YAN:1:1101:16061:23772	1000	-	11759344	11759435	128,0,128
chr20	60717596	60717632	M02251:22:000000000-A7YAN:1:1101:16063:16802	1000	+	60717596	60717632	128,0,128
chr1	160254202	160254278	M02251:22:000000000-A7YAN:1:1101:16086:21007	1000	-	160254202	160254278	128,0,128
chr1	113162108	113162140	M02251:22:000000000-A7YAN:1:1101:16103:22963	1000	-	113162108	113162140	128,0,128
chr15	56121411	56121495	M02251:22:000000000-A7YAN:1:1101:16115:14349	1000	+	56121411	56121495	128,0,128
chr12	133736300	133736336	M02251:22:000000000-A7YAN:1:1101:16135:6521	1000	+	133736300	133736336	128,0,128
chr21	40845789	40845836	M02251:22:000000000-A7YAN:1:1101:16136:10179	1000	-	40845789	40845836	128,0,128
chr2	132286229	132286271	M02251:22:000000000-A7YAN:1:1101:16218:2509	1000	-	132286229	132286271	128,0,128
chr19	41337931	41338066	M02251:22:000000000-A7YAN:1:1101:16242:13088	1000	-	41337931	41338066	128,0,128
chr2	68480312	68480419	M02251:22:000000000-A7YAN:1:1101:16253:28375	1000	+	68480312	68480419	128,0,128
chr7	116355473	116355540	M02251:22:000000000-A7YAN:1:1101:16298:8681	1000	-	116355473	116355540	128,0,128
chr19	49000409	49000448	M02251:22:000000000-A7YAN:1:1101:16306:14238	1000	+	49000409	49000448	128,0,128
chr19	48101938	48102087	M02251:22:000000000-A7YAN:1:1101:16313:8123	1000	+	48101938	48102087	128,0,128
chr5	87537422	87537641	M02251:22:000000000-A7YAN:1:1101:16341:2798	1000	+	87537422	87537641	128,0,128
chr11	47789876	47790021	M02251:22:000000000-A7YAN:1:1101:16368:19540	1000	+	47789876	47790021	128,0,128
chr19	4389997	4390061	M02251:22:000000000-A7YAN:1:1101:16381:10010	1000	-	4389997	4390061	128,0,128
chr19	14530955	14530986	M02251:22:000000000-A7YAN:1:1101:16381:18097	1000	-	14530955	14530986	128,0,128
chr16	29620805	29620912	M02251:22:000000000-A7YAN:1:1101:16384:12626	1000	-	29620805	29620912	128,0,128
chr9	45441930	45442018	M02251:22:000000000-A7YAN:1:1101:16388:27331	1000	-	45441930	45442018	128,0,128
chr17	37792477	37792622	M02251:22:000000000-A7YAN:1:1101:16389:10308	1000	-	37792477	37792622	128,0,128
chr12	54752602	54752666	M02251:22:000000000-A7YAN:1:1101:16390:21696	1000	+	54752602	54752666	128,0,128
chr10	121631799	121631891	M02251:22:000000000-A7YAN:1:1101:16391:14381	1000	-	121631799	121631891	128,0,128
chr12	10517397	10517660	M02251:22:000000000-A7YAN:1:1101:16404:14069	1000	-	10517397	10517660	128,0,128
chrX	118813392	118813481	M02251:22:000000000-A7YAN:1:1101:16419:19237	1000	+	118813392	118813481	128,0,128
chr11	96062122	96062153	M02251:22:000000000-A7YAN:1:1101:16429:28402	1000	-	96062122	96062153	128,0,128
chr17	74554574	74554609	M02251:22:000000000-A7YAN:1:1101:16445:6772	1000	-	74554574	74554609	128,0,128
chr20	48950821	48950867	M02251:22:000000000-A7YAN:1:1101:16522:14209	1000	-	48950821	48950867	128,0,128
chr8	67391314	67391385	M02251:22:000000000-A7YAN:1:1101:16543:1803	1000	-	67391314	67391385	128,0,128
chr7	89880044	89880076	M02251:22:000000000-A7YAN:1:1101:16566:13777	1000	-	89880044	89880076	128,0,128
chr5	140071303	140071354	M02251:22:000000000-A7YAN:1:1101:16614:14021	1000	-	140071303	140071354	128,0,128
chr3	196010618	196010657	M02251:22:000000000-A7YAN:1:1101:16615:6345	1000	+	196010618	196010657	128,0,128
chrX	53722127	53722213	M02251:22:000000000-A7YAN:1:1101:16660:27031	1000	-	53722127	53722213	128,0,128
chr11	120195238	120195291	M02251:22:000000000-A7YAN:1:1101:16673:19984	1000	-	120195238	120195291	128,0,128
chr10	90381172	90381241	M02251:22:000000000-A7YAN:1:1101:16679:13278	1000	-	90381172	90381241	128,0,128
chr12	132568279	132568504	M02251:22:000000000-A7YAN:1:1101:16685:14889	1000	-	132568279	132568504	128,0,128
chr5	124257751	124257779	M02251:22:000000000-A7YAN:1:1101:16690:16306	1000	-	124257751	124257779	128,0,128
chr7	127984317	127984406	M02251:22:000000000-A7YAN:1:1101:16709:12642	1000	-	127984317	127984406	128,0,128
chr21	34851625	34851685	M02251:22:000000000-A7YAN:1:1101:16712:16334	1000	+	34851625	34851685	128,0,128
chr10	103817874	103817917	M02251:22:000000000-A7YAN:1:1101:16722:23114	1000	+	103817874	103817917	128,0,128
chr19	1358710	1358786	M02251:22:000000000-A7YAN:1:1101:16768:7161	1000	-	1358710	1358786	128,0,128
chr17_gl000205_random	86550	86735	M02251:22:000000000-A7YAN:1:1101:16791:11236	1000	-	86550	86735	128,0,128
chr2	242219101	242219181	M02251:22:000000000-A7YAN:1:1101:16825:23637	1000	+	242219101	242219181	128,0,128
chr5	124380345	124380376	M02251:22:000000000-A7YAN:1:1101:16831:2991	1000	+	124380345	124380376	128,0,128
chr12	57083850	57083915	M02251:22:000000000-A7YAN:1:1101:16832:4662	1000	-	57083850	57083915	128,0,128
chr11	71646377	71646412	M02251:22:000000000-A7YAN:1:1101:16840:14534	1000	+	71646377	71646412	128,0,128
chr22	42063126	42063163	M02251:22:000000000-A7YAN:1:1101:16885:10960	1000	-	42063126	42063163	128,0,128
chr7	75491418	75491462	M02251:22:000000000-A7YAN:1:1101:16903:21259	1000	+	75491418	75491462	128,0,128
chr14	39733679	39733715	M02251:22:000000000-A7YAN:1:1101:16920:19938	1000	+	39733679	39733715	128,0,128
chr19	11201768	11201874	M02251:22:000000000-A7YAN:1:1101:16933:15043	1000	+	11201768	11201874	128,0,128
chr13	24009003	24009084	M02251:22:000000000-A7YAN:1:1101:16952:22136	1000	-	24009003	24009084	128,0,128
chr22	21621603	21621698	M02251:22:000000000-A7YAN:1:1101:16962:23026	1000	+	21621603	21621698	128,0,128
chr1	231475510	231475642	M02251:22:000000000-A7YAN:1:1101:16972:12089	1000	-	231475510	231475642	128,0,128
chr11	61584183	61584257	M02251:22:000000000-A7YAN:1:1101:16978:13395	1000	+	61584183	61584257	128,0,128
chr17	80024239	80024277	M02251:22:000000000-A7YAN:1:1101:16982:17063	1000	+	80024239	80024277	128,0,128
chr1	145472860	145472934	M02251:22:000000000-A7YAN:1:1101:16989:6101	1000	-	145472860	145472934	128,0,128
chr11	65098138	65098191	M02251:22:000000000-A7YAN:1:1101:16993:7529	1000	+	65098138	65098191	128,0,128
chr15	75628961	75628991	M02251:22:000000000-A7YAN:1:1101:17037:18666	1000	+	75628961	75628991	128,0,128
chr20	48781642	48781711	M02251:22:000000000-A7YAN:1:1101:17069:7138	1000	-	48781642	48781711	128,0,128
chr11	94276480	94276517	M02251:22:000000000-A7YAN:1:1101:17083:17054	1000	+	94276480	94276517	128,0,128
chr4	127997049	127997147	M02251:22:000000000-A7YAN:1:1101:17135:12754	1000	+	127997049	127997147	128,0,128
chr16	78324870	78325017	M02251:22:000000000-A7YAN:1:1101:17135:15792	1000	-	78324870	78325017	128,0,128
chr1	156427449	156427520	M02251:22:000000000-A7YAN:1:1101:17137:11504	1000	+	156427449	156427520	128,0,128
chr17	38976101	38976150	M02251:22:000000000-A7YAN:1:1101:17172:1773	1000	-	38976101	38976150	128,0,128
chr2	66308007	66308133	M02251:22:000000000-A7YAN:1:1101:17183:11329	1000	+	66308007	66308133	128,0,128
chr2	38430420	38430514	M02251:22:000000000-A7YAN:1:1101:17225:28275	1000	-	38430420	38430514	128,0,128
chr10	124638392	124638442	M02251:22:000000000-A7YAN:1:1101:17231:15829	1000	-	124638392	124638442	128,0,128
chr16	69597789	69597878	M02251:22:000000000-A7YAN:1:1101:17250:11678	1000	-	69597789	69597878	128,0,128
chr19	34662870	34663000	M02251:22:000000000-A7YAN:1:1101:17282:4064	1000	-	34662870	34663000	128,0,128
chr10	52989129	52989171	M02251:22:000000000-A7YAN:1:1101:17296:21601	1000	-	52989129	52989171	128,0,128
chr7	2847430	2847494	M02251:22:000000000-A7YAN:1:1101:17339:8736	1000	+	2847430	2847494	128,0,128
chr10	70280667	70280711	M02251:22:000000000-A7YAN:1:1101:17365:26565	1000	-	70280667	70280711	128,0,128
chr4	1714632	1714685	M02251:22:000000000-A7YAN:1:1101:17365:6008	1000	-	1714632	1714685	128,0,128
chr7	100302459	100302492	M02251:22:000000000-A7YAN:1:1101:17367:7178	1000	-	100302459	100302492	128,0,128
chr19	2308611	2308671	M02251:22:000000000-A7YAN:1:1101:17377:3970	1000	-	2308611	2308671	128,0,128
chr3	79701128	79701163	M02251:22:000000000-A7YAN:1:1101:17380:21147	1000	+	79701128	79701163	128,0,128
chr11	77183916	77183947	M02251:22:000000000-A7YAN:1:1101:17396:22333	1000	-	77183916	77183947	128,0,128
chr11	118402389	118402470	M02251:22:000000000-A7YAN:1:1101:17414:4747	1000	-	118402389	118402470	128,0,128
chr16	1489605	1489713	M02251:22:000000000-A7YAN:1:1101:17424:14781	1000	-	1489605	1489713	128,0,128
chr5	180237798	180237895	M02251:22:000000000-A7YAN:1:1101:17448:21909	1000	+	180237798	180237895	128,0,128
chr17	56084096	56084196	M02251:22:000000000-A7YAN:1:1101:17450:11514	1000	-	56084096	56084196	128,0,128
chr10	73025700	73025740	M02251:22:000000000-A7YAN:1:1101:17461:14907	1000	-	73025700	73025740	128,0,128
chr19	2468952	2469005	M02251:22:000000000-A7YAN:1:1101:17468:6886	1000	+	2468952	2469005	128,0,128
chr4	152020824	152020857	M02251:22:000000000-A7YAN:1:1101:17469:14297	1000	-	152020824	152020857	128,0,128
chr2	128144029	128144245	M02251:22:000000000-A7YAN:1:1101:17473:14562	1000	+	128144029	128144245	128,0,128
chr6	141794320	141794411	M02251:22:000000000-A7YAN:1:1101:17525:9208	1000	+	141794320	141794411	128,0,128
chr14	100038211	100038296	M02251:22:000000000-A7YAN:1:1101:17555:18798	1000	+	100038211	100038296	128,0,128
chr1	110754448	110754520	M02251:22:000000000-A7YAN:1:1101:17571:12410	1000	-	110754448	110754520	128,0,128
chr3	100120402	100120683	M02251:22:000000000-A7YAN:1:1101:17580:9774	1000	-	100120402	100120683	128,0,128
chr14	23476039	23476071	M02251:22:000000000-A7YAN:1:1101:17629:4803	1000	+	23476039	23476071	128,0,128
chr15	84437076	84437177	M02251:22:000000000-A7YAN:1:1101:17631:15436	1000	-	84437076	84437177	128,0,128
chr17	16120296	16120322	M02251:22:000000000-A7YAN:1:1101:17642:6130	1000	+	16120296	16120322	128,0,128
chr22	24906712	24906747	M02251:22:000000000-A7YAN:1:1101:17652:7947	1000	+	24906712	24906747	128,0,128
chr1	21349116	21349230	M02251:22:000000000-A7YAN:1:1101:17678:12162	1000	+	21349116	21349230	128,0,128
chr2	175114454	175114550	M02251:22:000000000-A7YAN:1:1101:17700:7014	1000	+	175114454	175114550	128,0,128
chr4	90678006	90678065	M02251:22:000000000-A7YAN:1:1101:17701:15573	1000	-	90678006	90678065	128,0,128
chr2	105954551	105954611	M02251:22:000000000-A7YAN:1:1101:17726:9274	1000	-	105954551	105954611	128,0,128
chr12	57825722	57825775	M02251:22:000000000-A7YAN:1:1101:17731:17235	1000	-	57825722	57825775	128,0,128
chr2	42721882	42721923	M02251:22:000000000-A7YAN:1:1101:17751:22236	1000	-	42721882	42721923	128,0,128
chr19	4609362	4609565	M02251:22:000000000-A7YAN:1:1101:17767:10769	1000	-	4609362	4609565	128,0,128
chr9	138852873	138853003	M02251:22:000000000-A7YAN:1:1101:17784:20738	1000	+	138852873	138853003	128,0,128
chr5	148725351	148725427	M02251:22:000000000-A7YAN:1:1101:17785:12762	1000	+	148725351	148725427	128,0,128
chr22	30176855	30176952	M02251:22:000000000-A7YAN:1:1101:17791:10919	1000	+	30176855	30176952	128,0,128
chr11	64148472	64148552	M02251:22:000000000-A7YAN:1:1101:17811:4856	1000	-	64148472	64148552	128,0,128
chr14	89291650	89291684	M02251:22:000000000-A7YAN:1:1101:17834:7288	1000	-	89291650	89291684	128,0,128
chr17	1627496	1627554	M02251:22:000000000-A7YAN:1:1101:17846:18210	1000	-	1627496	1627554	128,0,128
chr7	123391096	123391140	M02251:22:000000000-A7YAN:1:1101:17865:26671	1000	-	123391096	123391140	128,0,128
chr16	87840975	87841044	M02251:22:000000000-A7YAN:1:1101:17870:14199	1000	-	87840975	87841044	128,0,128
chr19	19476829	19476887	M02251:22:000000000-A7YAN:1:1101:17870:2645	1000	+	19476829	19476887	128,0,128
chr1	44119757	44119789	M02251:22:000000000-A7YAN:1:1101:17888:13099	1000	+	44119757	44119789	128,0,128
chr22	21773342	21773639	M02251:22:000000000-A7YAN:1:1101:17901:24323	1000	+	21773342	21773639	128,0,128
chr19	34663043	34663096	M02251:22:000000000-A7YAN:1:1101:17905:9630	1000	-	34663043	34663096	128,0,128
chr1	179016101	179016146	M02251:22:000000000-A7YAN:1:1101:17909:13812	1000	-	179016101	179016146	128,0,128
chr22	36807062	36807155	M02251:22:000000000-A7YAN:1:1101:17929:19054	1000	-	36807062	36807155	128,0,128
chr8	123794553	123794605	M02251:22:000000000-A7YAN:1:1101:17936:13316	1000	+	123794553	123794605	128,0,128
chr17	42147598	42147689	M02251:22:000000000-A7YAN:1:1101:17941:2657	1000	+	42147598	42147689	128,0,128
chr21	46541286	46541330	M02251:22:000000000-A7YAN:1:1101:18036:5622	1000	-	46541286	46541330	128,0,128
chr19	10990611	10990762	M02251:22:000000000-A7YAN:1:1101:18084:18339	1000	-	10990611	10990762	128,0,128
chr12	122240029	122240113	M02251:22:000000000-A7YAN:1:1101:18104:14637	1000	-	122240029	122240113	128,0,128
chr1	161443248	161443279	M02251:22:000000000-A7YAN:1:1101:18126:5341	1000	+	161443248	161443279	128,0,128
chr15	65476813	65476852	M02251:22:000000000-A7YAN:1:1101:18133:13000	1000	+	65476813	65476852	128,0,128
chr1	149222058	149222157	M02251:22:000000000-A7YAN:1:1101:18137:3135	1000	+	149222058	149222157	128,0,128
chr7	124303509	124303610	M02251:22:000000000-A7YAN:1:1101:18138:6224	1000	-	124303509	124303610	128,0,128
chr15	76638495	76638563	M02251:22:000000000-A7YAN:1:1101:18157:11341	1000	+	76638495	76638563	128,0,128
chr9	129562071	129562154	M02251:22:000000000-A7YAN:1:1101:18158:4722	1000	+	129562071	129562154	128,0,128
chr5	92560501	92560668	M02251:22:000000000-A7YAN:1:1101:18182:13352	1000	-	92560501	92560668	128,0,128
chr16	67597702	67597792	M02251:22:000000000-A7YAN:1:1101:18186:13921	1000	+	67597702	67597792	128,0,128
chr12	123716987	123717039	M02251:22:000000000-A7YAN:1:1101:18226:26227	1000	-	123716987	123717039	128,0,128
chr10	22568723	22568908	M02251:22:000000000-A7YAN:1:1101:18230:7504	1000	-	22568723	22568908	128,0,128
chr6	28742217	28742336	M02251:22:000000000-A7YAN:1:1101:18232:14620	1000	-	28742217	28742336	128,0,128
chr9	17152898	17152930	M02251:22:000000000-A7YAN:1:1101:18259:21252	1000	+	17152898	17152930	128,0,128
chr12	133614061	133614089	M02251:22:000000000-A7YAN:1:1101:18261:24582	1000	+	133614061	133614089	128,0,128
chr19	396654	396692	M02251:22:000000000-A7YAN:1:1101:18264:8697	1000	-	396654	396692	128,0,128
chr2	55843945	55843989	M02251:22:000000000-A7YAN:1:1101:18267:7231	1000	-	55843945	55843989	128,0,128
chr3	48936523	48936616	M02251:22:000000000-A7YAN:1:1101:18274:8165	1000	-	48936523	48936616	128,0,128
chr9_gl000199_random	124100	124128	M02251:22:000000000-A7YAN:1:1101:18288:10372	1000	-	124100	124128	128,0,128
chr15	91566587	91566613	M02251:22:000000000-A7YAN:1:1101:18299:17376	1000	-	91566587	91566613	128,0,128
chr19	36421806	36421908	M02251:22:000000000-A7YAN:1:1101:18299:25651	1000	-	36421806	36421908	128,0,128
chrX	53254932	53255003	M02251:22:000000000-A7YAN:1:1101:18303:3329	1000	-	53254932	53255003	128,0,128
chrX	152111270	152111311	M02251:22:000000000-A7YAN:1:1101:18313:14492	1000	-	152111270	152111311	128,0,128
chr22	43359014	43359101	M02251:22:000000000-A7YAN:1:1101:18317:9399	1000	+	43359014	43359101	128,0,128
chr11	117076639	117076764	M02251:22:000000000-A7YAN:1:1101:18350:3953	1000	-	117076639	117076764	128,0,128
chr9	132815593	132815621	M02251:22:000000000-A7YAN:1:1101:18380:18113	1000	+	132815593	132815621	128,0,128
chr20	35201416	35201497	M02251:22:000000000-A7YAN:1:1101:18405:8809	1000	-	35201416	35201497	128,0,128
chr5	72733716	72733868	M02251:22:000000000-A7YAN:1:1101:18409:4605	1000	+	72733716	72733868	128,0,128
chr13	48670251	48670298	M02251:22:000000000-A7YAN:1:1101:18414:15945	1000	-	48670251	48670298	128,0,128
chr21	38939256	38939301	M02251:22:000000000-A7YAN:1:1101:18422:5506	1000	-	38939256	38939301	128,0,128
chr7	150949247	150949290	M02251:22:000000000-A7YAN:1:1101:18453:15713	1000	+	150949247	150949290	128,0,128
chr11	9336477	9336594	M02251:22:000000000-A7YAN:1:1101:18454:7794	1000	-	9336477	9336594	128,0,128
chr17	73782482	73782632	M02251:22:000000000-A7YAN:1:1101:18474:13042	1000	+	73782482	73782632	128,0,128
chr9	36037843	36037897	M02251:22:000000000-A7YAN:1:1101:18492:22680	1000	+	36037843	36037897	128,0,128
chr11	33282054	33282136	M02251:22:000000000-A7YAN:1:1101:18494:7134	1000	+	33282054	33282136	128,0,128
chr3	157632555	157632601	M02251:22:000000000-A7YAN:1:1101:18517:10929	1000	+	157632555	157632601	128,0,128
chr4	57772797	57772836	M02251:22:000000000-A7YAN:1:1101:18534:21270	1000	+	57772797	57772836	128,0,128
chr3	141105420	141105451	M02251:22:000000000-A7YAN:1:1101:18555:11380	1000	+	141105420	141105451	128,0,128
chr1	236559406	236559523	M02251:22:000000000-A7YAN:1:1101:18571:14299	1000	-	236559406	236559523	128,0,128
chr7	100488047	100488256	M02251:22:000000000-A7YAN:1:1101:18591:18405	1000	+	100488047	100488256	128,0,128
chr15	64455725	64455789	M02251:22:000000000-A7YAN:1:1101:18616:15248	1000	-	64455725	64455789	128,0,128
chr1	214726698	214726815	M02251:22:000000000-A7YAN:1:1101:18632:19192	1000	-	214726698	214726815	128,0,128
chr2	200608854	200608920	M02251:22:000000000-A7YAN:1:1101:18635:15840	1000	-	200608854	200608920	128,0,128
chr19	13111444	13111495	M02251:22:000000000-A7YAN:1:1101:18651:15738	1000	-	13111444	13111495	128,0,128
chr17	56491727	56491905	M02251:22:000000000-A7YAN:1:1101:18674:18332	1000	+	56491727	56491905	128,0,128
chr15	47029202	47029233	M02251:22:000000000-A7YAN:1:1101:18691:17614	1000	-	47029202	47029233	128,0,128
chr5	142456595	142456668	M02251:22:000000000-A7YAN:1:1101:18691:6501	1000	+	142456595	142456668	128,0,128
chr12	124615606	124615679	M02251:22:000000000-A7YAN:1:1101:18709:25234	1000	+	124615606	124615679	128,0,128
chr22	37958181	37958287	M02251:22:000000000-A7YAN:1:1101:18737:16039	1000	+	37958181	37958287	128,0,128
chr7	132108164	132108203	M02251:22:000000000-A7YAN:1:1101:18784:8475	1000	+	132108164	132108203	128,0,128
chr15	65822234	65822342	M02251:22:000000000-A7YAN:1:1101:18818:20096	1000	-	65822234	65822342	128,0,128
chr19	38270381	38270473	M02251:22:000000000-A7YAN:1:1101:18843:6058	1000	-	38270381	38270473	128,0,128
chr4	185746441	185746500	M02251:22:000000000-A7YAN:1:1101:18875:6505	1000	-	185746441	185746500	128,0,128
chr5	43030881	43030989	M02251:22:000000000-A7YAN:1:1101:18903:5477	1000	-	43030881	43030989	128,0,128
chr16	89779075	89779112	M02251:22:000000000-A7YAN:1:1101:18905:11478	1000	-	89779075	89779112	128,0,128
chr5	162929854	162929912	M02251:22:000000000-A7YAN:1:1101:18914:8581	1000	-	162929854	162929912	128,0,128
chr10	65226086	65226187	M02251:22:000000000-A7YAN:1:1101:18933:10221	1000	-	65226086	65226187	128,0,128
chr22	26908542	26908591	M02251:22:000000000-A7YAN:1:1101:18936:7812	1000	-	26908542	26908591	128,0,128
chr10	77352111	77352250	M02251:22:000000000-A7YAN:1:1101:18961:14552	1000	+	77352111	77352250	128,0,128
chr17	41393297	41393327	M02251:22:000000000-A7YAN:1:1101:18967:7743	1000	+	41393297	41393327	128,0,128
chr3	197282306	197282416	M02251:22:000000000-A7YAN:1:1101:18986:11994	1000	-	197282306	197282416	128,0,128
chr6	42694008	42694045	M02251:22:000000000-A7YAN:1:1101:18987:10352	1000	+	42694008	42694045	128,0,128
chr10	19331875	19331921	M02251:22:000000000-A7YAN:1:1101:19002:15287	1000	+	19331875	19331921	128,0,128
chr3	28100607	28100704	M02251:22:000000000-A7YAN:1:1101:19026:12026	1000	+	28100607	28100704	128,0,128
chr1	38492150	38492237	M02251:22:000000000-A7YAN:1:1101:19051:17221	1000	+	38492150	38492237	128,0,128
chr12	83163018	83163080	M02251:22:000000000-A7YAN:1:1101:19054:17011	1000	+	83163018	83163080	128,0,128
chr20	61462647	61462702	M02251:22:000000000-A7YAN:1:1101:19076:13430	1000	+	61462647	61462702	128,0,128
chr1	226910613	226910667	M02251:22:000000000-A7YAN:1:1101:19077:11213	1000	-	226910613	226910667	128,0,128
chr16	4290513	4290606	M02251:22:000000000-A7YAN:1:1101:19088:9971	1000	+	4290513	4290606	128,0,128
chr2	200775518	200775627	M02251:22:000000000-A7YAN:1:1101:19095:16314	1000	-	200775518	200775627	128,0,128
chr16	66790040	66790112	M02251:22:000000000-A7YAN:1:1101:19097:25470	1000	-	66790040	66790112	128,0,128
chr17	19084597	19084706	M02251:22:000000000-A7YAN:1:1101:19104:23017	1000	-	19084597	19084706	128,0,128
chr1	3238053	3238170	M02251:22:000000000-A7YAN:1:1101:19115:13912	1000	-	3238053	3238170	128,0,128
chr1	206731050	206731079	M02251:22:000000000-A7YAN:1:1101:19118:24470	1000	-	206731050	206731079	128,0,128
chr8	66557406	66557453	M02251:22:000000000-A7YAN:1:1101:19129:3663	1000	-	66557406	66557453	128,0,128
chrX	139015251	139015404	M02251:22:000000000-A7YAN:1:1101:19146:22964	1000	-	139015251	139015404	128,0,128
chr19	41338491	41338885	M02251:22:000000000-A7YAN:1:1101:19149:10293	1000	+	41338491	41338885	128,0,128
chr10	72976586	72976627	M02251:22:000000000-A7YAN:1:1101:19149:8279	1000	-	72976586	72976627	128,0,128
chr14	105262617	105262647	M02251:22:000000000-A7YAN:1:1101:19157:23779	1000	+	105262617	105262647	128,0,128
chr7	1468604	1468717	M02251:22:000000000-A7YAN:1:1101:19169:18537	1000	-	1468604	1468717	128,0,128
chr19	14531105	14531211	M02251:22:000000000-A7YAN:1:1101:19172:10590	1000	+	14531105	14531211	128,0,128
chr9	135145005	135145065	M02251:22:000000000-A7YAN:1:1101:19173:9921	1000	-	135145005	135145065	128,0,128
chr15	75640627	75640713	M02251:22:000000000-A7YAN:1:1101:19177:21177	1000	-	75640627	75640713	128,0,128
chr17	41150933	41151033	M02251:22:000000000-A7YAN:1:1101:19196:17822	1000	+	41150933	41151033	128,0,128
chr17	39891249	39891307	M02251:22:000000000-A7YAN:1:1101:19202:15175	1000	+	39891249	39891307	128,0,128
chr17	2041862	2041933	M02251:22:000000000-A7YAN:1:1101:19210:5027	1000	-	2041862	2041933	128,0,128
chr17	27950253	27950320	M02251:22:000000000-A7YAN:1:1101:19250:19086	1000	-	27950253	27950320	128,0,128
chr7	151215556	151215616	M02251:22:000000000-A7YAN:1:1101:19257:7586	1000	+	151215556	151215616	128,0,128
chr8	80675881	80675926	M02251:22:000000000-A7YAN:1:1101:19279:11282	1000	+	80675881	80675926	128,0,128
chr8	22926126	22926214	M02251:22:000000000-A7YAN:1:1101:19292:17716	1000	-	22926126	22926214	128,0,128
chrX	40005963	40006083	M02251:22:000000000-A7YAN:1:1101:19310:3939	1000	-	40005963	40006083	128,0,128
chr11	66497949	66498004	M02251:22:000000000-A7YAN:1:1101:19311:10185	1000	-	66497949	66498004	128,0,128
chr1	6662595	6662643	M02251:22:000000000-A7YAN:1:1101:19344:13902	1000	+	6662595	6662643	128,0,128
chr17	45639219	45639248	M02251:22:000000000-A7YAN:1:1101:19347:4934	1000	-	45639219	45639248	128,0,128
chr8	110630633	110630683	M02251:22:000000000-A7YAN:1:1101:19355:1899	1000	+	110630633	110630683	128,0,128
chr1	167788262	167788345	M02251:22:000000000-A7YAN:1:1101:19358:3227	1000	+	167788262	167788345	128,0,128
chr19	55850296	55850510	M02251:22:000000000-A7YAN:1:1101:19358:7617	1000	+	55850296	55850510	128,0,128
chr5	70710929	70711134	M02251:22:000000000-A7YAN:1:1101:19367:9927	1000	-	70710929	70711134	128,0,128
chr9	127704107	127704330	M02251:22:000000000-A7YAN:1:1101:19420:6323	1000	+	127704107	127704330	128,0,128
chr12	6444998	6445200	M02251:22:000000000-A7YAN:1:1101:19432:6760	1000	-	6444998	6445200	128,0,128
chr4	97930300	97930475	M02251:22:000000000-A7YAN:1:1101:19446:12457	1000	-	97930300	97930475	128,0,128
chr19	49495679	49495709	M02251:22:000000000-A7YAN:1:1101:19462:4554	1000	-	49495679	49495709	128,0,128
chr17	48227863	48227908	M02251:22:000000000-A7YAN:1:1101:19483:17118	1000	-	48227863	48227908	128,0,128
chr16	21511426	21511517	M02251:22:000000000-A7YAN:1:1101:19486:6238	1000	-	21511426	21511517	128,0,128
chr3	45614955	45615033	M02251:22:000000000-A7YAN:1:1101:19523:13320	1000	+	45614955	45615033	128,0,128
chr22	46409746	46409775	M02251:22:000000000-A7YAN:1:1101:19550:10094	1000	-	46409746	46409775	128,0,128
chr15	23639383	23639423	M02251:22:000000000-A7YAN:1:1101:19573:13579	1000	+	23639383	23639423	128,0,128
chr6	31240078	31240270	M02251:22:000000000-A7YAN:1:1101:19575:8709	1000	-	31240078	31240270	128,0,128
chr19	47287198	47287320	M02251:22:000000000-A7YAN:1:1101:19578:5721	1000	+	47287198	47287320	128,0,128
chr1	28834032	28834097	M02251:22:000000000-A7YAN:1:1101:19592:5425	1000	+	28834032	28834097	128,0,128
chrX	80376977	80377012	M02251:22:000000000-A7YAN:1:1101:19608:11796	1000	+	80376977	80377012	128,0,128
chr4	147901173	147901215	M02251:22:000000000-A7YAN:1:1101:19616:2938	1000	-	147901173	147901215	128,0,128
chr12	53718247	53718361	M02251:22:000000000-A7YAN:1:1101:19621:5789	1000	+	53718247	53718361	128,0,128
chr16	69795645	69795706	M02251:22:000000000-A7YAN:1:1101:19626:13388	1000	-	69795645	69795706	128,0,128
chr17	7892507	7892587	M02251:22:000000000-A7YAN:1:1101:19628:20474	1000	-	7892507	7892587	128,0,128
chr11	95523880	95523943	M02251:22:000000000-A7YAN:1:1101:19629:20257	1000	+	95523880	95523943	128,0,128
chr12	112546012	112546073	M02251:22:000000000-A7YAN:1:1101:19645:8099	1000	+	112546012	112546073	128,0,128
chr7	128116314	128116393	M02251:22:000000000-A7YAN:1:1101:19650:11967	1000	-	128116314	128116393	128,0,128
chr7	83691901	83691996	M02251:22:000000000-A7YAN:1:1101:19678:17792	1000	-	83691901	83691996	128,0,128
chr19	14405267	14405306	M02251:22:000000000-A7YAN:1:1101:19684:11354	1000	-	14405267	14405306	128,0,128
chr8	37077649	37077718	M02251:22:000000000-A7YAN:1:1101:19716:17983	1000	+	37077649	37077718	128,0,128
chr6	30434625	30434730	M02251:22:000000000-A7YAN:1:1101:19754:19536	1000	-	30434625	30434730	128,0,128
chr16	284513	284684	M02251:22:000000000-A7YAN:1:1101:19761:9775	1000	+	284513	284684	128,0,128
chr17	61753279	61753365	M02251:22:000000000-A7YAN:1:1101:19790:28440	1000	+	61753279	61753365	128,0,128
chrX	13670834	13670863	M02251:22:000000000-A7YAN:1:1101:19797:25302	1000	+	13670834	13670863	128,0,128
chr20	52480981	52481051	M02251:22:000000000-A7YAN:1:1101:19819:15112	1000	+	52480981	52481051	128,0,128
chr10	77163026	77163052	M02251:22:000000000-A7YAN:1:1101:19853:15838	1000	-	77163026	77163052	128,0,128
chr21	45032110	45032154	M02251:22:000000000-A7YAN:1:1101:19886:16584	1000	-	45032110	45032154	128,0,128
chr16	70488867	70488944	M02251:22:000000000-A7YAN:1:1101:19903:16069	1000	-	70488867	70488944	128,0,128
chr7	86781460	86781546	M02251:22:000000000-A7YAN:1:1101:19938:9296	1000	-	86781460	86781546	128,0,128
chr17	73781747	73781843	M02251:22:000000000-A7YAN:1:1101:19954:2574	1000	+	73781747	73781843	128,0,128
chr21	32778545	32778748	M02251:22:000000000-A7YAN:1:1101:19962:15218	1000	-	32778545	32778748	128,0,128
chr1	25942087	25942179	M02251:22:000000000-A7YAN:1:1101:19972:14617	1000	-	25942087	25942179	128,0,128
chr16	88779049	88779094	M02251:22:000000000-A7YAN:1:1101:19972:25751	1000	+	88779049	88779094	128,0,128
chr12	49609364	49609453	M02251:22:000000000-A7YAN:1:1101:19977:5748	1000	-	49609364	49609453	128,0,128
chr1	9242813	9242882	M02251:22:000000000-A7YAN:1:1101:19986:12392	1000	-	9242813	9242882	128,0,128
chr12	6872621	6872675	M02251:22:000000000-A7YAN:1:1101:19994:16958	1000	-	6872621	6872675	128,0,128
chr10	74080944	74080979	M02251:22:000000000-A7YAN:1:1101:20027:5304	1000	-	74080944	74080979	128,0,128
chr4	90758903	90758970	M02251:22:000000000-A7YAN:1:1101:20056:26100	1000	+	90758903	90758970	128,0,128
chr11	9481721	9481914	M02251:22:000000000-A7YAN:1:1101:20061:11938	1000	+	9481721	9481914	128,0,128
chr19	51897090	51897296	M02251:22:000000000-A7YAN:1:1101:20076:19557	1000	+	51897090	51897296	128,0,128
chr7	100303257	100303357	M02251:22:000000000-A7YAN:1:1101:20076:3861	1000	+	100303257	100303357	128,0,128
chr15	63704273	63704409	M02251:22:000000000-A7YAN:1:1101:20114:25252	1000	-	63704273	63704409	128,0,128
chr11	66888078	66888170	M02251:22:000000000-A7YAN:1:1101:20161:2821	1000	+	66888078	66888170	128,0,128
chr17	36908566	36908683	M02251:22:000000000-A7YAN:1:1101:20171:19487	1000	+	36908566	36908683	128,0,128
chr12	56509756	56509871	M02251:22:000000000-A7YAN:1:1101:20200:5271	1000	-	56509756	56509871	128,0,128
chr1	62211009	62211103	M02251:22:000000000-A7YAN:1:1101:20224:25046	1000	+	62211009	62211103	128,0,128
chr16	11886766	11886866	M02251:22:000000000-A7YAN:1:1101:20228:17467	1000	+	11886766	11886866	128,0,128
chr4	152246234	152246288	M02251:22:000000000-A7YAN:1:1101:20233:13629	1000	+	152246234	152246288	128,0,128
chr19	49865332	49865398	M02251:22:000000000-A7YAN:1:1101:20259:4784	1000	+	49865332	49865398	128,0,128
chr16	15241939	15242007	M02251:22:000000000-A7YAN:1:1101:20305:5226	1000	+	15241939	15242007	128,0,128
chr11	64109581	64109669	M02251:22:000000000-A7YAN:1:1101:20314:19048	1000	+	64109581	64109669	128,0,128
chr19	18527214	18527331	M02251:22:000000000-A7YAN:1:1101:20327:14944	1000	-	18527214	18527331	128,0,128
chr18	61098638	61098733	M02251:22:000000000-A7YAN:1:1101:20329:12186	1000	-	61098638	61098733	128,0,128
chr19	58859305	58859352	M02251:22:000000000-A7YAN:1:1101:20340:8598	1000	-	58859305	58859352	128,0,128
chr17	80492174	80492255	M02251:22:000000000-A7YAN:1:1101:20344:3722	1000	+	80492174	80492255	128,0,128
chr2	127414947	127415040	M02251:22:000000000-A7YAN:1:1101:20356:17927	1000	+	127414947	127415040	128,0,128
chr1	100315561	100315630	M02251:22:000000000-A7YAN:1:1101:20375:11217	1000	-	100315561	100315630	128,0,128
chr19	48825688	48825728	M02251:22:000000000-A7YAN:1:1101:20377:16222	1000	-	48825688	48825728	128,0,128
chr10	77162982	77163101	M02251:22:000000000-A7YAN:1:1101:20379:22437	1000	-	77162982	77163101	128,0,128
chr16	70556976	70557093	M02251:22:000000000-A7YAN:1:1101:20416:5167	1000	+	70556976	70557093	128,0,128
chr11	12696183	12696245	M02251:22:000000000-A7YAN:1:1101:20460:4391	1000	+	12696183	12696245	128,0,128
chr17	41131601	41131644	M02251:22:000000000-A7YAN:1:1101:20485:17875	1000	-	41131601	41131644	128,0,128
chr5	69142755	69142799	M02251:22:000000000-A7YAN:1:1101:20500:8794	1000	+	69142755	69142799	128,0,128
chr14	50334747	50334829	M02251:22:000000000-A7YAN:1:1101:20510:5105	1000	-	50334747	50334829	128,0,128
chr9	13609124	13609162	M02251:22:000000000-A7YAN:1:1101:20511:15527	1000	+	13609124	13609162	128,0,128
chr10	8577349	8577458	M02251:22:000000000-A7YAN:1:1101:20512:13820	1000	+	8577349	8577458	128,0,128
chr4	39183678	39183719	M02251:22:000000000-A7YAN:1:1101:20542:12703	1000	+	39183678	39183719	128,0,128
chr19	7953234	7953285	M02251:22:000000000-A7YAN:1:1101:20543:6162	1000	+	7953234	7953285	128,0,128
chr21	47547879	47547965	M02251:22:000000000-A7YAN:1:1101:20571:14502	1000	-	47547879	47547965	128,0,128
chr14	100710969	100711048	M02251:22:000000000-A7YAN:1:1101:20579:15349	1000	+	100710969	100711048	128,0,128
chr14	50867691	50867814	M02251:22:000000000-A7YAN:1:1101:20595:4599	1000	-	50867691	50867814	128,0,128
chr22	41419051	41419167	M02251:22:000000000-A7YAN:1:1101:20602:14433	1000	-	41419051	41419167	128,0,128
chr17	58464284	58464374	M02251:22:000000000-A7YAN:1:1101:20638:11156	1000	-	58464284	58464374	128,0,128
chr12	53764578	53764630	M02251:22:000000000-A7YAN:1:1101:20725:8572	1000	+	53764578	53764630	128,0,128
chr1	33282627	33282677	M02251:22:000000000-A7YAN:1:1101:20734:19088	1000	+	33282627	33282677	128,0,128
chr10	77384106	77384179	M02251:22:000000000-A7YAN:1:1101:20744:12377	1000	+	77384106	77384179	128,0,128
chr4	1713306	1713424	M02251:22:000000000-A7YAN:1:1101:20752:13943	1000	-	1713306	1713424	128,0,128
chr5	138861599	138861643	M02251:22:000000000-A7YAN:1:1101:20754:17744	1000	-	138861599	138861643	128,0,128
chr10	90015485	90015577	M02251:22:000000000-A7YAN:1:1101:20799:9277	1000	-	90015485	90015577	128,0,128
chr16	11837439	11837473	M02251:22:000000000-A7YAN:1:1101:20812:8910	1000	+	11837439	11837473	128,0,128
chr20	32952284	32952340	M02251:22:000000000-A7YAN:1:1101:20824:4319	1000	-	32952284	32952340	128,0,128
chr5	138347312	138347377	M02251:22:000000000-A7YAN:1:1101:20829:8370	1000	-	138347312	138347377	128,0,128
chr12	57848157	57848203	M02251:22:000000000-A7YAN:1:1101:20829:8466	1000	+	57848157	57848203	128,0,128
chr10	46089040	46089097	M02251:22:000000000-A7YAN:1:1101:20833:10922	1000	-	46089040	46089097	128,0,128
chr14	89720255	89720285	M02251:22:000000000-A7YAN:1:1101:20834:20436	1000	-	89720255	89720285	128,0,128
chr7	96750978	96751055	M02251:22:000000000-A7YAN:1:1101:20873:9625	1000	+	96750978	96751055	128,0,128
chr15	85536173	85536223	M02251:22:000000000-A7YAN:1:1101:20874:8734	1000	-	85536173	85536223	128,0,128
chr7	39128730	39128775	M02251:22:000000000-A7YAN:1:1101:20879:18419	1000	+	39128730	39128775	128,0,128
chr1	156644075	156644107	M02251:22:000000000-A7YAN:1:1101:20886:4172	1000	-	156644075	156644107	128,0,128
chr2	130940538	130940596	M02251:22:000000000-A7YAN:1:1101:20901:11458	1000	-	130940538	130940596	128,0,128
chr6	107435634	107435799	M02251:22:000000000-A7YAN:1:1101:20916:18442	1000	-	107435634	107435799	128,0,128
chr2	26467888	26467932	M02251:22:000000000-A7YAN:1:1101:20922:16066	1000	-	26467888	26467932	128,0,128
chr17	46797078	46797224	M02251:22:000000000-A7YAN:1:1101:20945:5753	1000	+	46797078	46797224	128,0,128
chr3	40518608	40518880	M02251:22:000000000-A7YAN:1:1101:20957:10615	1000	-	40518608	40518880	128,0,128
chr13	92136008	92136100	M02251:22:000000000-A7YAN:1:1101:20998:15523	1000	+	92136008	92136100	128,0,128
chr4	2061258	2061298	M02251:22:000000000-A7YAN:1:1101:21034:3801	1000	-	2061258	2061298	128,0,128
chr11	65434739	65434828	M02251:22:000000000-A7YAN:1:1101:21036:12791	1000	+	65434739	65434828	128,0,128
chr19	5979360	5979473	M02251:22:000000000-A7YAN:1:1101:21067:3797	1000	-	5979360	5979473	128,0,128
chr12	53571970	53572040	M02251:22:000000000-A7YAN:1:1101:21126:6754	1000	-	53571970	53572040	128,0,128
chr6	149943309	149943516	M02251:22:000000000-A7YAN:1:1101:21128:10200	1000	-	149943309	149943516	128,0,128
chr6	43149556	43149684	M02251:22:000000000-A7YAN:1:1101:21152:10952	1000	+	43149556	43149684	128,0,128
chrX	119764373	119764436	M02251:22:000000000-A7YAN:1:1101:21162:23137	1000	+	119764373	119764436	128,0,128
chr9	26893419	26893502	M02251:22:000000000-A7YAN:1:1101:21168:5337	1000	-	26893419	26893502	128,0,128
chr19	34745229	34745271	M02251:22:000000000-A7YAN:1:1101:21193:8858	1000	-	34745229	34745271	128,0,128
chr19	39465593	39465659	M02251:22:000000000-A7YAN:1:1101:21212:12952	1000	+	39465593	39465659	128,0,128
chr7	114503818	114503958	M02251:22:000000000-A7YAN:1:1101:21231:21876	1000	+	114503818	114503958	128,0,128
chr10	76808821	76808998	M02251:22:000000000-A7YAN:1:1101:21243:18143	1000	-	76808821	76808998	128,0,128
chr17	47072563	47072645	M02251:22:000000000-A7YAN:1:1101:21244:6273	1000	-	47072563	47072645	128,0,128
chr10	72996548	72996682	M02251:22:000000000-A7YAN:1:1101:21244:7515	1000	-	72996548	72996682	128,0,128
chr2	228694468	228694499	M02251:22:000000000-A7YAN:1:1101:21262:18591	1000	+	228694468	228694499	128,0,128
chr5	70990235	70990263	M02251:22:000000000-A7YAN:1:1101:21262:6814	1000	-	70990235	70990263	128,0,128
chr17	38264329	38264422	M02251:22:000000000-A7YAN:1:1101:21264:18851	1000	-	38264329	38264422	128,0,128
chr9	88966453	88966503	M02251:22:000000000-A7YAN:1:1101:21320:17910	1000	-	88966453	88966503	128,0,128
chr8	76236095	76236147	M02251:22:000000000-A7YAN:1:1101:21341:3593	1000	-	76236095	76236147	128,0,128
chr14	21082375	21082535	M02251:22:000000000-A7YAN:1:1101:21347:10629	1000	+	21082375	21082535	128,0,128
chr1	48547170	48547265	M02251:22:000000000-A7YAN:1:1101:21354:18212	1000	-	48547170	48547265	128,0,128
chr14	93226036	93226142	M02251:22:000000000-A7YAN:1:1101:21383:24952	1000	-	93226036	93226142	128,0,128
chr1	229479300	229479385	M02251:22:000000000-A7YAN:1:1101:21425:3496	1000	+	229479300	229479385	128,0,128
chr17	7819447	7819498	M02251:22:000000000-A7YAN:1:1101:21426:8434	1000	+	7819447	7819498	128,0,128
chrX	21761233	21761355	M02251:22:000000000-A7YAN:1:1101:21430:11027	1000	-	21761233	21761355	128,0,128
chr5	132166071	132166117	M02251:22:000000000-A7YAN:1:1101:21446:15415	1000	-	132166071	132166117	128,0,128
chr6	108427803	108427863	M02251:22:000000000-A7YAN:1:1101:21449:2939	1000	+	108427803	108427863	128,0,128
chr13	27554213	27554287	M02251:22:000000000-A7YAN:1:1101:21469:7566	1000	+	27554213	27554287	128,0,128
chr1	45765496	45765596	M02251:22:000000000-A7YAN:1:1101:21478:13252	1000	-	45765496	45765596	128,0,128
chr4	4857127	4857251	M02251:22:000000000-A7YAN:1:1101:21486:21277	1000	+	4857127	4857251	128,0,128
chr12	54370141	54370204	M02251:22:000000000-A7YAN:1:1101:21508:3388	1000	+	54370141	54370204	128,0,128
chr9	136077416	136077492	M02251:22:000000000-A7YAN:1:1101:21511:16111	1000	+	136077416	136077492	128,0,128
chr17	44511774	44512013	M02251:22:000000000-A7YAN:1:1101:21526:10100	1000	+	44511774	44512013	128,0,128
chr11	71789523	71789611	M02251:22:000000000-A7YAN:1:1101:21527:20028	1000	-	71789523	71789611	128,0,128
chr12	120739559	120739638	M02251:22:000000000-A7YAN:1:1101:21531:5286	1000	-	120739559	120739638	128,0,128
chr20	34361761	34361828	M02251:22:000000000-A7YAN:1:1101:21557:4561	1000	+	34361761	34361828	128,0,128
chrX	99851149	99851271	M02251:22:000000000-A7YAN:1:1101:21561:12429	1000	-	99851149	99851271	128,0,128
chr2	233487028	233487062	M02251:22:000000000-A7YAN:1:1101:21580:9976	1000	-	233487028	233487062	128,0,128
chr4	98385799	98385864	M02251:22:000000000-A7YAN:1:1101:21598:6675	1000	-	98385799	98385864	128,0,128
chr16	30411315	30411377	M02251:22:000000000-A7YAN:1:1101:21601:3999	1000	+	30411315	30411377	128,0,128
chr12	123943233	123943291	M02251:22:000000000-A7YAN:1:1101:21618:4421	1000	+	123943233	123943291	128,0,128
chr20	52482855	52482944	M02251:22:000000000-A7YAN:1:1101:21629:10472	1000	-	52482855	52482944	128,0,128
chr6	30181721	30181767	M02251:22:000000000-A7YAN:1:1101:21646:3166	1000	+	30181721	30181767	128,0,128
chr8	37648504	37648623	M02251:22:000000000-A7YAN:1:1101:21649:4631	1000	-	37648504	37648623	128,0,128
chr19	36869370	36869398	M02251:22:000000000-A7YAN:1:1101:21666:14173	1000	-	36869370	36869398	128,0,128
chr5	415754	415791	M02251:22:000000000-A7YAN:1:1101:21667:5626	1000	-	415754	415791	128,0,128
chr4	8261558	8261620	M02251:22:000000000-A7YAN:1:1101:21737:8296	1000	-	8261558	8261620	128,0,128
chr19	46405612	46405641	M02251:22:000000000-A7YAN:1:1101:21770:8060	1000	+	46405612	46405641	128,0,128
chr19	47614367	47614451	M02251:22:000000000-A7YAN:1:1101:21787:16283	1000	-	47614367	47614451	128,0,128
chr8	82024737	82024816	M02251:22:000000000-A7YAN:1:1101:21790:8246	1000	-	82024737	82024816	128,0,128
chr15	58356976	58357051	M02251:22:000000000-A7YAN:1:1101:21797:6198	1000	+	58356976	58357051	128,0,128
chr1	235668894	235668997	M02251:22:000000000-A7YAN:1:1101:21804:16424	1000	+	235668894	235668997	128,0,128
chr12	88428799	88428887	M02251:22:000000000-A7YAN:1:1101:21805:3667	1000	-	88428799	88428887	128,0,128
chr4	83946384	83946500	M02251:22:000000000-A7YAN:1:1101:21823:18490	1000	+	83946384	83946500	128,0,128
chr16	29580627	29580672	M02251:22:000000000-A7YAN:1:1101:21850:15957	1000	-	29580627	29580672	128,0,128
chr6	42847958	42848059	M02251:22:000000000-A7YAN:1:1101:21867:4896	1000	-	42847958	42848059	128,0,128
chr8	25901291	25901384	M02251:22:000000000-A7YAN:1:1101:21872:12471	1000	-	25901291	25901384	128,0,128
chr1	204912360	204912402	M02251:22:000000000-A7YAN:1:1101:21898:14428	1000	+	204912360	204912402	128,0,128
chr16	85305472	85305522	M02251:22:000000000-A7YAN:1:1101:21966:19113	1000	+	85305472	85305522	128,0,128
chr10	63816411	63816566	M02251:22:000000000-A7YAN:1:1101:21971:11570	1000	+	63816411	63816566	128,0,128
chr2	87801410	87801473	M02251:22:000000000-A7YAN:1:1101:22021:4946	1000	+	87801410	87801473	128,0,128
chr20	15238801	15238840	M02251:22:000000000-A7YAN:1:1101:22071:12970	1000	+	15238801	15238840	128,0,128
chr15	50647757	50647828	M02251:22:000000000-A7YAN:1:1101:22082:19111	1000	+	50647757	50647828	128,0,128
chr19	46917601	46917782	M02251:22:000000000-A7YAN:1:1101:22098:5954	1000	-	46917601	46917782	128,0,128
chr22	22902215	22902262	M02251:22:000000000-A7YAN:1:1101:22115:9111	1000	-	22902215	22902262	128,0,128
chr8	37309592	37309736	M02251:22:000000000-A7YAN:1:1101:22120:5190	1000	+	37309592	37309736	128,0,128
chr20	46197253	46197304	M02251:22:000000000-A7YAN:1:1101:22143:11462	1000	-	46197253	46197304	128,0,128
chr2	75910987	75911019	M02251:22:000000000-A7YAN:1:1101:22150:7420	1000	-	75910987	75911019	128,0,128
chr1	94081051	94081121	M02251:22:000000000-A7YAN:1:1101:22168:6625	1000	-	94081051	94081121	128,0,128
chr9	135118440	135118552	M02251:22:000000000-A7YAN:1:1101:22219:18366	1000	+	135118440	135118552	128,0,128
chr1	110575375	110575433	M02251:22:000000000-A7YAN:1:1101:22219:20863	1000	-	110575375	110575433	128,0,128
chr15	67803939	67803998	M02251:22:000000000-A7YAN:1:1101:22227:22927	1000	+	67803939	67803998	128,0,128
chr15	33158745	33158781	M02251:22:000000000-A7YAN:1:1101:22254:12742	1000	-	33158745	33158781	128,0,128
chr1	150977493	150977574	M02251:22:000000000-A7YAN:1:1101:22264:26280	1000	+	150977493	150977574	128,0,128
chr1	39491456	39491620	M02251:22:000000000-A7YAN:1:1101:22266:14068	1000	+	39491456	39491620	128,0,128
chr7	2395366	2395536	M02251:22:000000000-A7YAN:1:1101:22291:11089	1000	-	2395366	2395536	128,0,128
chr13	68831680	68831710	M02251:22:000000000-A7YAN:1:1101:22292:16917	1000	+	68831680	68831710	128,0,128
chr4	1875935	1875964	M02251:22:000000000-A7YAN:1:1101:22299:18816	1000	+	1875935	1875964	128,0,128
chr7	6412936	6413042	M02251:22:000000000-A7YAN:1:1101:22310:16201	1000	-	6412936	6413042	128,0,128
chr4	30840448	30840559	M02251:22:000000000-A7YAN:1:1101:22342:5975	1000	+	30840448	30840559	128,0,128
chr3	171529112	171529249	M02251:22:000000000-A7YAN:1:1101:22360:4228	1000	-	171529112	171529249	128,0,128
chr2	109572369	109572482	M02251:22:000000000-A7YAN:1:1101:22368:17406	1000	-	109572369	109572482	128,0,128
chr1	202775011	202775068	M02251:22:000000000-A7YAN:1:1101:22401:20816	1000	-	202775011	202775068	128,0,128
chr22	37987855	37988012	M02251:22:000000000-A7YAN:1:1101:2240:15337	1000	-	37987855	37988012	128,0,128
chr6	28710966	28711046	M02251:22:000000000-A7YAN:1:1101:22434:7595	1000	+	28710966	28711046	128,0,128
chr5	58422992	58423055	M02251:22:000000000-A7YAN:1:1101:22446:16863	1000	+	58422992	58423055	128,0,128
chr7	12442780	12442898	M02251:22:000000000-A7YAN:1:1101:22449:5038	1000	+	12442780	12442898	128,0,128
chr10	71087048	71087126	M02251:22:000000000-A7YAN:1:1101:22450:19013	1000	-	71087048	71087126	128,0,128
chrX	71390784	71390871	M02251:22:000000000-A7YAN:1:1101:22468:13465	1000	+	71390784	71390871	128,0,128
chr15	91404096	91404258	M02251:22:000000000-A7YAN:1:1101:22472:6439	1000	+	91404096	91404258	128,0,128
chr9	134371079	134371108	M02251:22:000000000-A7YAN:1:1101:22481:4191	1000	+	134371079	134371108	128,0,128
chr16	69760241	69760304	M02251:22:000000000-A7YAN:1:1101:22501:14373	1000	+	69760241	69760304	128,0,128
chr21	35014359	35014390	M02251:22:000000000-A7YAN:1:1101:22501:14934	1000	-	35014359	35014390	128,0,128
chrX	2610586	2610688	M02251:22:000000000-A7YAN:1:1101:22501:7602	1000	+	2610586	2610688	128,0,128
chr1	235476963	235476994	M02251:22:000000000-A7YAN:1:1101:22531:12345	1000	+	235476963	235476994	128,0,128
chr1	17767806	17767887	M02251:22:000000000-A7YAN:1:1101:22564:6913	1000	+	17767806	17767887	128,0,128
chr5	55291301	55291340	M02251:22:000000000-A7YAN:1:1101:22583:10079	1000	+	55291301	55291340	128,0,128
chr18	33647031	33647158	M02251:22:000000000-A7YAN:1:1101:22607:18463	1000	-	33647031	33647158	128,0,128
chr6	134156012	134156080	M02251:22:000000000-A7YAN:1:1101:22614:12925	1000	+	134156012	134156080	128,0,128
chr14	21994937	21994982	M02251:22:000000000-A7YAN:1:1101:22644:12798	1000	-	21994937	21994982	128,0,128
chr7	72980897	72981011	M02251:22:000000000-A7YAN:1:1101:22676:7442	1000	+	72980897	72981011	128,0,128
chr11	9481938	9482005	M02251:22:000000000-A7YAN:1:1101:22698:4055	1000	-	9481938	9482005	128,0,128
chr11	65265592	65265629	M02251:22:000000000-A7YAN:1:1101:22706:18244	1000	-	65265592	65265629	128,0,128
chr22	42976942	42976988	M02251:22:000000000-A7YAN:1:1101:22724:16305	1000	-	42976942	42976988	128,0,128
chrX	40492458	40492570	M02251:22:000000000-A7YAN:1:1101:22727:6572	1000	+	40492458	40492570	128,0,128
chr22	36311057	36311113	M02251:22:000000000-A7YAN:1:1101:22732:17567	1000	-	36311057	36311113	128,0,128
chr15	65834433	65834568	M02251:22:000000000-A7YAN:1:1101:22738:12550	1000	+	65834433	65834568	128,0,128
chr19	2982687	2982821	M02251:22:000000000-A7YAN:1:1101:22781:12947	1000	-	2982687	2982821	128,0,128
chr1	151430224	151430295	M02251:22:000000000-A7YAN:1:1101:22786:5709	1000	+	151430224	151430295	128,0,128
chr12	56727241	56727300	M02251:22:000000000-A7YAN:1:1101:22795:7041	1000	-	56727241	56727300	128,0,128
chr11	82868914	82868982	M02251:22:000000000-A7YAN:1:1101:22797:18237	1000	-	82868914	82868982	128,0,128
chr3	140671050	140671111	M02251:22:000000000-A7YAN:1:1101:22821:7553	1000	-	140671050	140671111	128,0,128
chr12	56544702	56544768	M02251:22:000000000-A7YAN:1:1101:22862:17544	1000	+	56544702	56544768	128,0,128
chr17	21003612	21003651	M02251:22:000000000-A7YAN:1:1101:22915:8012	1000	+	21003612	21003651	128,0,128
chr7	72975599	72975679	M02251:22:000000000-A7YAN:1:1101:22934:3797	1000	-	72975599	72975679	128,0,128
chr17	73148857	73148942	M02251:22:000000000-A7YAN:1:1101:22981:14104	1000	-	73148857	73148942	128,0,128
chr19	3359952	3359989	M02251:22:000000000-A7YAN:1:1101:23000:13304	1000	+	3359952	3359989	128,0,128
chr11	65682741	65682817	M02251:22:000000000-A7YAN:1:1101:23007:16660	1000	-	65682741	65682817	128,0,128
chr9	99379827	99379923	M02251:22:000000000-A7YAN:1:1101:23007:3971	1000	-	99379827	99379923	128,0,128
chr12	51418938	51419018	M02251:22:000000000-A7YAN:1:1101:23033:11565	1000	+	51418938	51419018	128,0,128
chr11	573982	574020	M02251:22:000000000-A7YAN:1:1101:23090:7277	1000	+	573982	574020	128,0,128
chr5	78811357	78811395	M02251:22:000000000-A7YAN:1:1101:23096:7801	1000	-	78811357	78811395	128,0,128
chr16	29827117	29827217	M02251:22:000000000-A7YAN:1:1101:23110:5665	1000	+	29827117	29827217	128,0,128
chr5	66327843	66327936	M02251:22:000000000-A7YAN:1:1101:23137:14500	1000	-	66327843	66327936	128,0,128
chr7	5601855	5601953	M02251:22:000000000-A7YAN:1:1101:23151:17902	1000	+	5601855	5601953	128,0,128
chr1	23890038	23890112	M02251:22:000000000-A7YAN:1:1101:23176:4486	1000	-	23890038	23890112	128,0,128
chr17	8041848	8041915	M02251:22:000000000-A7YAN:1:1101:23207:4156	1000	-	8041848	8041915	128,0,128
chr1	1168601	1168633	M02251:22:000000000-A7YAN:1:1101:23211:12707	1000	-	1168601	1168633	128,0,128
chr11	67350883	67351036	M02251:22:000000000-A7YAN:1:1101:23245:25058	1000	-	67350883	67351036	128,0,128
chr12	102092807	102092852	M02251:22:000000000-A7YAN:1:1101:23262:9568	1000	-	102092807	102092852	128,0,128
chr6	116602426	116602524	M02251:22:000000000-A7YAN:1:1101:23349:9497	1000	-	116602426	116602524	128,0,128
chr19	12846474	12846573	M02251:22:000000000-A7YAN:1:1101:23351:4912	1000	-	12846474	12846573	128,0,128
chr13	42534631	42534839	M02251:22:000000000-A7YAN:1:1101:23371:10728	1000	+	42534631	42534839	128,0,128
chr9	41609131	41609190	M02251:22:000000000-A7YAN:1:1101:23376:19841	1000	-	41609131	41609190	128,0,128
chr10	104281011	104281119	M02251:22:000000000-A7YAN:1:1101:23402:9980	1000	+	104281011	104281119	128,0,128
chr20	61426404	61426496	M02251:22:000000000-A7YAN:1:1101:23417:16630	1000	+	61426404	61426496	128,0,128
chr3	73774773	73774811	M02251:22:000000000-A7YAN:1:1101:23425:20137	1000	+	73774773	73774811	128,0,128
chr14	35016347	35016386	M02251:22:000000000-A7YAN:1:1101:23432:8139	1000	-	35016347	35016386	128,0,128
chr2	113404325	113404431	M02251:22:000000000-A7YAN:1:1101:23450:14363	1000	+	113404325	113404431	128,0,128
chr16	30544846	30544894	M02251:22:000000000-A7YAN:1:1101:23527:3835	1000	+	30544846	30544894	128,0,128
chr5	134181810	134181891	M02251:22:000000000-A7YAN:1:1101:23580:14142	1000	-	134181810	134181891	128,0,128
chr16	57425310	57425345	M02251:22:000000000-A7YAN:1:1101:23584:19968	1000	-	57425310	57425345	128,0,128
chr12	15843977	15844016	M02251:22:000000000-A7YAN:1:1101:23596:16559	1000	+	15843977	15844016	128,0,128
chr22	21458823	21458871	M02251:22:000000000-A7YAN:1:1101:23598:15701	1000	-	21458823	21458871	128,0,128
chr19	42357109	42357166	M02251:22:000000000-A7YAN:1:1101:2361:14738	1000	+	42357109	42357166	128,0,128
chrX	195629	195772	M02251:22:000000000-A7YAN:1:1101:23641:10712	1000	+	195629	195772	128,0,128
chr17	47154451	47154582	M02251:22:000000000-A7YAN:1:1101:23645:13169	1000	+	47154451	47154582	128,0,128
chr6	36547758	36547948	M02251:22:000000000-A7YAN:1:1101:23645:6810	1000	+	36547758	36547948	128,0,128
chr4	1341469	1341582	M02251:22:000000000-A7YAN:1:1101:23651:7441	1000	-	1341469	1341582	128,0,128
chr16	699944	699987	M02251:22:000000000-A7YAN:1:1101:23652:14243	1000	-	699944	699987	128,0,128
chr5	59055653	59055718	M02251:22:000000000-A7YAN:1:1101:23658:20431	1000	+	59055653	59055718	128,0,128
chr2	175197947	175197998	M02251:22:000000000-A7YAN:1:1101:23703:10358	1000	-	175197947	175197998	128,0,128
chr9	132221554	132221606	M02251:22:000000000-A7YAN:1:1101:23724:14887	1000	+	132221554	132221606	128,0,128
chr2	220095113	220095213	M02251:22:000000000-A7YAN:1:1101:23725:11659	1000	-	220095113	220095213	128,0,128
chr10	62188018	62188085	M02251:22:000000000-A7YAN:1:1101:23763:11122	1000	-	62188018	62188085	128,0,128
chr2	10261306	10261341	M02251:22:000000000-A7YAN:1:1101:23767:9896	1000	-	10261306	10261341	128,0,128
chr15	90729404	90729536	M02251:22:000000000-A7YAN:1:1101:2376:14358	1000	+	90729404	90729536	128,0,128
chr11	118304916	118304959	M02251:22:000000000-A7YAN:1:1101:23773:9421	1000	-	118304916	118304959	128,0,128
chr16	21532533	21532628	M02251:22:000000000-A7YAN:1:1101:23783:13896	1000	-	21532533	21532628	128,0,128
chr1	100597911	100597953	M02251:22:000000000-A7YAN:1:1101:23839:21159	1000	-	100597911	100597953	128,0,128
chr3	47845386	47845482	M02251:22:000000000-A7YAN:1:1101:23839:8341	1000	+	47845386	47845482	128,0,128
chr7	44364966	44364995	M02251:22:000000000-A7YAN:1:1101:23872:21877	1000	+	44364966	44364995	128,0,128
chr3	182513056	182513110	M02251:22:000000000-A7YAN:1:1101:23883:11157	1000	-	182513056	182513110	128,0,128
chr10	121404806	121404842	M02251:22:000000000-A7YAN:1:1101:23904:8241	1000	+	121404806	121404842	128,0,128
chr8	141415534	141415610	M02251:22:000000000-A7YAN:1:1101:23920:8153	1000	+	141415534	141415610	128,0,128
chr2	61633134	61633215	M02251:22:000000000-A7YAN:1:1101:23943:23626	1000	+	61633134	61633215	128,0,128
chr19	45906304	45906428	M02251:22:000000000-A7YAN:1:1101:23949:18761	1000	+	45906304	45906428	128,0,128
chr1	228784087	228784116	M02251:22:000000000-A7YAN:1:1101:24006:13423	1000	+	228784087	228784116	128,0,128
chr19	18700167	18700206	M02251:22:000000000-A7YAN:1:1101:24054:20427	1000	+	18700167	18700206	128,0,128
chr2	100678590	100678620	M02251:22:000000000-A7YAN:1:1101:24057:8026	1000	+	100678590	100678620	128,0,128
chr3	148003173	148003324	M02251:22:000000000-A7YAN:1:1101:24094:11957	1000	-	148003173	148003324	128,0,128
chr17	60837466	60837664	M02251:22:000000000-A7YAN:1:1101:24113:6245	1000	+	60837466	60837664	128,0,128
chr21	40555852	40555962	M02251:22:000000000-A7YAN:1:1101:24127:13909	1000	-	40555852	40555962	128,0,128
chr19	869094	869168	M02251:22:000000000-A7YAN:1:1101:24135:8515	1000	+	869094	869168	128,0,128
chr7	96635860	96635932	M02251:22:000000000-A7YAN:1:1101:24162:16423	1000	+	96635860	96635932	128,0,128
chr19	30154279	30154412	M02251:22:000000000-A7YAN:1:1101:24162:8924	1000	-	30154279	30154412	128,0,128
chr8	101672676	101672717	M02251:22:000000000-A7YAN:1:1101:24197:5283	1000	-	101672676	101672717	128,0,128
chr2	178053007	178053098	M02251:22:000000000-A7YAN:1:1101:24284:15598	1000	+	178053007	178053098	128,0,128
chr12	115771758	115771848	M02251:22:000000000-A7YAN:1:1101:24332:7631	1000	-	115771758	115771848	128,0,128
chr17	26555027	26555106	M02251:22:000000000-A7YAN:1:1101:24385:13683	1000	-	26555027	26555106	128,0,128
chr19	17578501	17578635	M02251:22:000000000-A7YAN:1:1101:24410:11796	1000	-	17578501	17578635	128,0,128
chr2	56066841	56066962	M02251:22:000000000-A7YAN:1:1101:24513:14456	1000	+	56066841	56066962	128,0,128
chr2	219774622	219774657	M02251:22:000000000-A7YAN:1:1101:24567:12405	1000	+	219774622	219774657	128,0,128
chr11	355652	355761	M02251:22:000000000-A7YAN:1:1101:24569:6745	1000	-	355652	355761	128,0,128
chr3	184125684	184125792	M02251:22:000000000-A7YAN:1:1101:24617:7101	1000	+	184125684	184125792	128,0,128
chr12	82152711	82152845	M02251:22:000000000-A7YAN:1:1101:24653:9818	1000	+	82152711	82152845	128,0,128
chr19	8673883	8674010	M02251:22:000000000-A7YAN:1:1101:24657:15125	1000	-	8673883	8674010	128,0,128
chr5	55008306	55008496	M02251:22:000000000-A7YAN:1:1101:24670:13872	1000	-	55008306	55008496	128,0,128
chr4	87927546	87927596	M02251:22:000000000-A7YAN:1:1101:24694:7017	1000	+	87927546	87927596	128,0,128
chr20	8976945	8977007	M02251:22:000000000-A7YAN:1:1101:24756:7609	1000	-	8976945	8977007	128,0,128
chr5	176829823	176830126	M02251:22:000000000-A7YAN:1:1101:24812:6314	1000	-	176829823	176830126	128,0,128
chr15	76137145	76137265	M02251:22:000000000-A7YAN:1:1101:24824:14796	1000	-	76137145	76137265	128,0,128
chr16	3201962	3202000	M02251:22:000000000-A7YAN:1:1101:24890:14760	1000	-	3201962	3202000	128,0,128
chr9	115195171	115195223	M02251:22:000000000-A7YAN:1:1101:24945:14920	1000	-	115195171	115195223	128,0,128
chr7	5469206	5469306	M02251:22:000000000-A7YAN:1:1101:24961:13879	1000	-	5469206	5469306	128,0,128
chr14	74254290	74254343	M02251:22:000000000-A7YAN:1:1101:24994:19302	1000	-	74254290	74254343	128,0,128
chr20	46190483	46190579	M02251:22:000000000-A7YAN:1:1101:25006:14135	1000	+	46190483	46190579	128,0,128
chr17	73874673	73874765	M02251:22:000000000-A7YAN:1:1101:25085:22926	1000	+	73874673	73874765	128,0,128
chr8	17042272	17042329	M02251:22:000000000-A7YAN:1:1101:25176:8360	1000	+	17042272	17042329	128,0,128
chr17	40427178	40427381	M02251:22:000000000-A7YAN:1:1101:25189:7503	1000	+	40427178	40427381	128,0,128
chr6	150921418	150921476	M02251:22:000000000-A7YAN:1:1101:25196:18182	1000	-	150921418	150921476	128,0,128
chr1	231474462	231474558	M02251:22:000000000-A7YAN:1:1101:25208:11350	1000	+	231474462	231474558	128,0,128
chr1	109632273	109632316	M02251:22:000000000-A7YAN:1:1101:25211:5859	1000	+	109632273	109632316	128,0,128
chr10	77269790	77269870	M02251:22:000000000-A7YAN:1:1101:25238:12222	1000	-	77269790	77269870	128,0,128
chr10	97067827	97067887	M02251:22:000000000-A7YAN:1:1101:25238:9913	1000	+	97067827	97067887	128,0,128
chr1	224026196	224026241	M02251:22:000000000-A7YAN:1:1101:25246:7645	1000	-	224026196	224026241	128,0,128
chr15	75075734	75075808	M02251:22:000000000-A7YAN:1:1101:25251:10133	1000	+	75075734	75075808	128,0,128
chr22	17236937	17236976	M02251:22:000000000-A7YAN:1:1101:25251:6295	1000	+	17236937	17236976	128,0,128
chr15	85146989	85147017	M02251:22:000000000-A7YAN:1:1101:25295:6130	1000	-	85146989	85147017	128,0,128
chr14	31040650	31040750	M02251:22:000000000-A7YAN:1:1101:25300:8746	1000	+	31040650	31040750	128,0,128
chr17	656282	656374	M02251:22:000000000-A7YAN:1:1101:25321:20791	1000	+	656282	656374	128,0,128
chr19	39811091	39811142	M02251:22:000000000-A7YAN:1:1101:25352:9658	1000	+	39811091	39811142	128,0,128
chr5	111408327	111408383	M02251:22:000000000-A7YAN:1:1101:25375:25284	1000	-	111408327	111408383	128,0,128
chr15	72928850	72928945	M02251:22:000000000-A7YAN:1:1101:25419:9276	1000	-	72928850	72928945	128,0,128
chr16	11681152	11681226	M02251:22:000000000-A7YAN:1:1101:25527:12819	1000	-	11681152	11681226	128,0,128
chr12	122890969	122891013	M02251:22:000000000-A7YAN:1:1101:25585:12799	1000	-	122890969	122891013	128,0,128
chr1	235291967	235292107	M02251:22:000000000-A7YAN:1:1101:25703:6317	1000	+	235291967	235292107	128,0,128
chr7	150755970	150755996	M02251:22:000000000-A7YAN:1:1101:25802:9545	1000	+	150755970	150755996	128,0,128
chr1	151252597	151252708	M02251:22:000000000-A7YAN:1:1101:25880:14723	1000	+	151252597	151252708	128,0,128
chr12	125479044	125479104	M02251:22:000000000-A7YAN:1:1101:25896:9274	1000	-	125479044	125479104	128,0,128
chr17	7486523	7486628	M02251:22:000000000-A7YAN:1:1101:25905:16229	1000	-	7486523	7486628	128,0,128
chr18	21032728	21032787	M02251:22:000000000-A7YAN:1:1101:25953:9771	1000	-	21032728	21032787	128,0,128
chr20	30193763	30193812	M02251:22:000000000-A7YAN:1:1101:25983:9201	1000	+	30193763	30193812	128,0,128
chr19	47634425	47634497	M02251:22:000000000-A7YAN:1:1101:25989:18730	1000	+	47634425	47634497	128,0,128
chr14	103058395	103058480	M02251:22:000000000-A7YAN:1:1101:26005:15075	1000	-	103058395	103058480	128,0,128
chr12	46632374	46632467	M02251:22:000000000-A7YAN:1:1101:26063:15132	1000	-	46632374	46632467	128,0,128
chr1	23881100	23881185	M02251:22:000000000-A7YAN:1:1101:26129:12080	1000	+	23881100	23881185	128,0,128
chr8	95566586	95566788	M02251:22:000000000-A7YAN:1:1101:26142:12190	1000	+	95566586	95566788	128,0,128
chr8	143483631	143483716	M02251:22:000000000-A7YAN:1:1101:26315:11566	1000	-	143483631	143483716	128,0,128
chr11	62607276	62607362	M02251:22:000000000-A7YAN:1:1101:26325:9670	1000	-	62607276	62607362	128,0,128
chr16	30709981	30710118	M02251:22:000000000-A7YAN:1:1101:26330:15387	1000	-	30709981	30710118	128,0,128
chr8	22068651	22068685	M02251:22:000000000-A7YAN:1:1101:26371:8439	1000	+	22068651	22068685	128,0,128
chr7	38217593	38217714	M02251:22:000000000-A7YAN:1:1101:26386:13953	1000	+	38217593	38217714	128,0,128
chr14	75295346	75295374	M02251:22:000000000-A7YAN:1:1101:26404:12252	1000	+	75295346	75295374	128,0,128
chr7	146351126	146351160	M02251:22:000000000-A7YAN:1:1101:26439:11845	1000	+	146351126	146351160	128,0,128
chr6	150175965	150176105	M02251:22:000000000-A7YAN:1:1101:26484:17006	1000	+	150175965	150176105	128,0,128
chr9	22007506	22007537	M02251:22:000000000-A7YAN:1:1101:26706:8263	1000	-	22007506	22007537	128,0,128
chr16	29769577	29769741	M02251:22:000000000-A7YAN:1:1101:26809:18069	1000	-	29769577	29769741	128,0,128
chr13	51038558	51038611	M02251:22:000000000-A7YAN:1:1101:26814:17055	1000	-	51038558	51038611	128,0,128
chr10	23279074	23279118	M02251:22:000000000-A7YAN:1:1101:26835:7217	1000	-	23279074	23279118	128,0,128
chr4	111231102	111231144	M02251:22:000000000-A7YAN:1:1101:26899:16521	1000	+	111231102	111231144	128,0,128
chr12	82268494	82268595	M02251:22:000000000-A7YAN:1:1101:27056:9930	1000	-	82268494	82268595	128,0,128
chr12	54357487	54357552	M02251:22:000000000-A7YAN:1:1101:27094:9125	1000	-	54357487	54357552	128,0,128
chr15	75933111	75933167	M02251:22:000000000-A7YAN:1:1101:27159:10377	1000	+	75933111	75933167	128,0,128
chr14	58893897	58893971	M02251:22:000000000-A7YAN:1:1101:27180:19024	1000	+	58893897	58893971	128,0,128
chr7	70033213	70033345	M02251:22:000000000-A7YAN:1:1101:27274:7953	1000	-	70033213	70033345	128,0,128
chr14	77506090	77506141	M02251:22:000000000-A7YAN:1:1101:27471:16760	1000	-	77506090	77506141	128,0,128
chr1	63640905	63641016	M02251:22:000000000-A7YAN:1:1101:27589:17176	1000	-	63640905	63641016	128,0,128
chr17	33894780	33894845	M02251:22:000000000-A7YAN:1:1101:27720:18464	1000	-	33894780	33894845	128,0,128
chr2	66906226	66906326	M02251:22:000000000-A7YAN:1:1101:27846:12111	1000	-	66906226	66906326	128,0,128
chr11	289487	289522	M02251:22:000000000-A7YAN:1:1101:27883:12535	1000	+	289487	289522	128,0,128
chr6	1609717	1609752	M02251:22:000000000-A7YAN:1:1101:27921:13431	1000	+	1609717	1609752	128,0,128
chr19	8385632	8385692	M02251:22:000000000-A7YAN:1:1101:27961:20218	1000	+	8385632	8385692	128,0,128
chr12	50412343	50412393	M02251:22:000000000-A7YAN:1:1101:28398:19546	1000	+	50412343	50412393	128,0,128
chr13	42613830	42613872	M02251:22:000000000-A7YAN:1:1101:28423:11224	1000	+	42613830	42613872	128,0,128
chr19	17621402	17621511	M02251:22:000000000-A7YAN:1:1101:28587:11220	1000	-	17621402	17621511	128,0,128
chr11	65258969	65259060	M02251:22:000000000-A7YAN:1:1101:28595:11500	1000	-	65258969	65259060	128,0,128
chr14	23450355	23450434	M02251:22:000000000-A7YAN:1:1101:28862:13388	1000	-	23450355	23450434	128,0,128
chr1	77723496	77723534	M02251:22:000000000-A7YAN:1:1101:28949:15039	1000	-	77723496	77723534	128,0,128
chr1	147807642	147807726	M02251:22:000000000-A7YAN:1:1101:29028:15254	1000	-	147807642	147807726	128,0,128
chr14	37427580	37427777	M02251:22:000000000-A7YAN:1:1101:3233:17431	1000	+	37427580	37427777	128,0,128
chr17	46034458	46034499	M02251:22:000000000-A7YAN:1:1101:3279:12919	1000	+	46034458	46034499	128,0,128
chr1	157963204	157963256	M02251:22:000000000-A7YAN:1:1101:3384:14515	1000	-	157963204	157963256	128,0,128
chr5	32174896	32174925	M02251:22:000000000-A7YAN:1:1101:3518:19884	1000	+	32174896	32174925	128,0,128
chr12	43585366	43585429	M02251:22:000000000-A7YAN:1:1101:3520:14015	1000	-	43585366	43585429	128,0,128
chr16	28503729	28503820	M02251:22:000000000-A7YAN:1:1101:3716:18296	1000	-	28503729	28503820	128,0,128
chr7	150949477	150949565	M02251:22:000000000-A7YAN:1:1101:3779:8697	1000	-	150949477	150949565	128,0,128
chr15	75182049	75182136	M02251:22:000000000-A7YAN:1:1101:3814:17764	1000	+	75182049	75182136	128,0,128
chr16	3119591	3119632	M02251:22:000000000-A7YAN:1:1101:3855:21870	1000	+	3119591	3119632	128,0,128
chr21	44497054	44497081	M02251:22:000000000-A7YAN:1:1101:3861:9862	1000	+	44497054	44497081	128,0,128
chr19	55663667	55663716	M02251:22:000000000-A7YAN:1:1101:3913:18671	1000	-	55663667	55663716	128,0,128
chr22	39917892	39918032	M02251:22:000000000-A7YAN:1:1101:3984:14736	1000	-	39917892	39918032	128,0,128
chr11	68275013	68275043	M02251:22:000000000-A7YAN:1:1101:3984:19649	1000	-	68275013	68275043	128,0,128
chr2	235796985	235797017	M02251:22:000000000-A7YAN:1:1101:4125:14987	1000	-	235796985	235797017	128,0,128
chr19	16599762	16599810	M02251:22:000000000-A7YAN:1:1101:4157:18355	1000	-	16599762	16599810	128,0,128
chr15	60291054	60291125	M02251:22:000000000-A7YAN:1:1101:4220:18230	1000	+	60291054	60291125	128,0,128
chr12	31227983	31228010	M02251:22:000000000-A7YAN:1:1101:4302:11576	1000	+	31227983	31228010	128,0,128
chr16	73205698	73205750	M02251:22:000000000-A7YAN:1:1101:4331:10380	1000	+	73205698	73205750	128,0,128
chr18	30133316	30133362	M02251:22:000000000-A7YAN:1:1101:4363:21447	1000	+	30133316	30133362	128,0,128
chr17	8750584	8750711	M02251:22:000000000-A7YAN:1:1101:4590:23532	1000	-	8750584	8750711	128,0,128
chr12	112138453	112138546	M02251:22:000000000-A7YAN:1:1101:4600:10306	1000	-	112138453	112138546	128,0,128
chr1	23445114	23445144	M02251:22:000000000-A7YAN:1:1101:4608:12135	1000	+	23445114	23445144	128,0,128
chr11	110078136	110078208	M02251:22:000000000-A7YAN:1:1101:4684:13797	1000	+	110078136	110078208	128,0,128
chr10	115801331	115801396	M02251:22:000000000-A7YAN:1:1101:4800:11102	1000	+	115801331	115801396	128,0,128
chr17	56493166	56493247	M02251:22:000000000-A7YAN:1:1101:4846:19958	1000	+	56493166	56493247	128,0,128
chr12	125406585	125406817	M02251:22:000000000-A7YAN:1:1101:4887:11358	1000	+	125406585	125406817	128,0,128
chr16	81256806	81256842	M02251:22:000000000-A7YAN:1:1101:4926:9354	1000	-	81256806	81256842	128,0,128
chr17	1621263	1621319	M02251:22:000000000-A7YAN:1:1101:5006:13366	1000	-	1621263	1621319	128,0,128
chr1	203595641	203595710	M02251:22:000000000-A7YAN:1:1101:5021:14662	1000	+	203595641	203595710	128,0,128
chr1	33282529	33282712	M02251:22:000000000-A7YAN:1:1101:5057:14431	1000	-	33282529	33282712	128,0,128
chr10	32666326	32666442	M02251:22:000000000-A7YAN:1:1101:5096:10874	1000	+	32666326	32666442	128,0,128
chr17	43129708	43129818	M02251:22:000000000-A7YAN:1:1101:5125:7694	1000	+	43129708	43129818	128,0,128
chr12	12418870	12418954	M02251:22:000000000-A7YAN:1:1101:5172:13221	1000	-	12418870	12418954	128,0,128
chr7	138776621	138776655	M02251:22:000000000-A7YAN:1:1101:5245:17332	1000	+	138776621	138776655	128,0,128
chrX	53311068	53311147	M02251:22:000000000-A7YAN:1:1101:5269:22211	1000	+	53311068	53311147	128,0,128
chr18	8707291	8707340	M02251:22:000000000-A7YAN:1:1101:5286:13614	1000	+	8707291	8707340	128,0,128
chr15	93360613	93360667	M02251:22:000000000-A7YAN:1:1101:5299:9603	1000	-	93360613	93360667	128,0,128
chr12	53759665	53759757	M02251:22:000000000-A7YAN:1:1101:5310:24175	1000	+	53759665	53759757	128,0,128
chr17	74351013	74351066	M02251:22:000000000-A7YAN:1:1101:5339:20928	1000	+	74351013	74351066	128,0,128
chr10	122811740	122811767	M02251:22:000000000-A7YAN:1:1101:5470:18674	1000	-	122811740	122811767	128,0,128
chr17	16947121	16947239	M02251:22:000000000-A7YAN:1:1101:5552:22778	1000	-	16947121	16947239	128,0,128
chr16	69364161	69364237	M02251:22:000000000-A7YAN:1:1101:5557:23560	1000	+	69364161	69364237	128,0,128
chrX	15333751	15333789	M02251:22:000000000-A7YAN:1:1101:5576:18453	1000	-	15333751	15333789	128,0,128
chr11	95254863	95254889	M02251:22:000000000-A7YAN:1:1101:5701:8919	1000	+	95254863	95254889	128,0,128
chr2	88721477	88721517	M02251:22:000000000-A7YAN:1:1101:5722:15980	1000	-	88721477	88721517	128,0,128
chr16	30104326	30104415	M02251:22:000000000-A7YAN:1:1101:5754:12888	1000	-	30104326	30104415	128,0,128
chr5	44809592	44809642	M02251:22:000000000-A7YAN:1:1101:5786:18201	1000	+	44809592	44809642	128,0,128
chr4	159964349	159964390	M02251:22:000000000-A7YAN:1:1101:5790:7007	1000	-	159964349	159964390	128,0,128
chr1	120191425	120191474	M02251:22:000000000-A7YAN:1:1101:5800:8583	1000	-	120191425	120191474	128,0,128
chr10	77407809	77407870	M02251:22:000000000-A7YAN:1:1101:5807:13078	1000	+	77407809	77407870	128,0,128
chr2	102315380	102315412	M02251:22:000000000-A7YAN:1:1101:5828:20319	1000	+	102315380	102315412	128,0,128
chr8	37642543	37642681	M02251:22:000000000-A7YAN:1:1101:5829:17983	1000	-	37642543	37642681	128,0,128
chr12	109530622	109530695	M02251:22:000000000-A7YAN:1:1101:5901:17188	1000	-	109530622	109530695	128,0,128
chr6	107673034	107673136	M02251:22:000000000-A7YAN:1:1101:5973:11941	1000	-	107673034	107673136	128,0,128
chr10	98945173	98945306	M02251:22:000000000-A7YAN:1:1101:6059:22165	1000	+	98945173	98945306	128,0,128
chr19	30207024	30207111	M02251:22:000000000-A7YAN:1:1101:6149:19590	1000	+	30207024	30207111	128,0,128
chr10	88515730	88515757	M02251:22:000000000-A7YAN:1:1101:6167:19668	1000	-	88515730	88515757	128,0,128
chr6	28066882	28066949	M02251:22:000000000-A7YAN:1:1101:6203:12328	1000	+	28066882	28066949	128,0,128
chr10	18535351	18535450	M02251:22:000000000-A7YAN:1:1101:6246:21943	1000	+	18535351	18535450	128,0,128
chrX	10003052	10003143	M02251:22:000000000-A7YAN:1:1101:6264:16859	1000	+	10003052	10003143	128,0,128
chr18	22893212	22893247	M02251:22:000000000-A7YAN:1:1101:6271:23359	1000	-	22893212	22893247	128,0,128
chr11	47236602	47236703	M02251:22:000000000-A7YAN:1:1101:6359:20447	1000	+	47236602	47236703	128,0,128
chr17	1428157	1428199	M02251:22:000000000-A7YAN:1:1101:6385:14042	1000	+	1428157	1428199	128,0,128
chr11	65186995	65187164	M02251:22:000000000-A7YAN:1:1101:6490:17896	1000	-	65186995	65187164	128,0,128
chr2	172864982	172865071	M02251:22:000000000-A7YAN:1:1101:6506:18852	1000	-	172864982	172865071	128,0,128
chr11	65600582	65600705	M02251:22:000000000-A7YAN:1:1101:6531:19574	1000	+	65600582	65600705	128,0,128
chr15	52731417	52731555	M02251:22:000000000-A7YAN:1:1101:6652:13507	1000	+	52731417	52731555	128,0,128
chr1	203298007	203298037	M02251:22:000000000-A7YAN:1:1101:6728:13286	1000	-	203298007	203298037	128,0,128
chr14	103769543	103769685	M02251:22:000000000-A7YAN:1:1101:6763:19700	1000	-	103769543	103769685	128,0,128
chrX	24100418	24100569	M02251:22:000000000-A7YAN:1:1101:6802:6231	1000	+	24100418	24100569	128,0,128
chr6	168910171	168910233	M02251:22:000000000-A7YAN:1:1101:6887:12089	1000	+	168910171	168910233	128,0,128
chr4	164088618	164088661	M02251:22:000000000-A7YAN:1:1101:6915:24707	1000	-	164088618	164088661	128,0,128
chr12	38473566	38473640	M02251:22:000000000-A7YAN:1:1101:6929:12320	1000	-	38473566	38473640	128,0,128
chr7	74071125	74071250	M02251:22:000000000-A7YAN:1:1101:6960:17084	1000	+	74071125	74071250	128,0,128
chr9	90691016	90691109	M02251:22:000000000-A7YAN:1:1101:6990:6348	1000	-	90691016	90691109	128,0,128
chr1	145383411	145383497	M02251:22:000000000-A7YAN:1:1101:7020:20957	1000	-	145383411	145383497	128,0,128
chr8	142422168	142422230	M02251:22:000000000-A7YAN:1:1101:7050:6362	1000	-	142422168	142422230	128,0,128
chr17	43229384	43229434	M02251:22:000000000-A7YAN:1:1101:7061:26209	1000	+	43229384	43229434	128,0,128
chr20	45988049	45988126	M02251:22:000000000-A7YAN:1:1101:7103:24973	1000	+	45988049	45988126	128,0,128
chr11	125459862	125459933	M02251:22:000000000-A7YAN:1:1101:7116:18201	1000	-	125459862	125459933	128,0,128
chr16	30621009	30621287	M02251:22:000000000-A7YAN:1:1101:7158:20360	1000	+	30621009	30621287	128,0,128
chr17	40715188	40715352	M02251:22:000000000-A7YAN:1:1101:7341:22293	1000	-	40715188	40715352	128,0,128
chr6	100644214	100644353	M02251:22:000000000-A7YAN:1:1101:7403:13809	1000	+	100644214	100644353	128,0,128
chr6	91350399	91350451	M02251:22:000000000-A7YAN:1:1101:7424:25423	1000	+	91350399	91350451	128,0,128
chr5	138347425	138347563	M02251:22:000000000-A7YAN:1:1101:7465:23367	1000	+	138347425	138347563	128,0,128
chr2	131854108	131854183	M02251:22:000000000-A7YAN:1:1101:7532:21856	1000	-	131854108	131854183	128,0,128
chr19	46272280	46272410	M02251:22:000000000-A7YAN:1:1101:7588:20393	1000	+	46272280	46272410	128,0,128
chr8	30280778	30280804	M02251:22:000000000-A7YAN:1:1101:7606:12772	1000	+	30280778	30280804	128,0,128
chr19	36706339	36706443	M02251:22:000000000-A7YAN:1:1101:7641:16633	1000	+	36706339	36706443	128,0,128
chr17	46675833	46675888	M02251:22:000000000-A7YAN:1:1101:7682:15976	1000	-	46675833	46675888	128,0,128
chr17	2786818	2786932	M02251:22:000000000-A7YAN:1:1101:7683:26212	1000	+	2786818	2786932	128,0,128
chr2	69309515	69309560	M02251:22:000000000-A7YAN:1:1101:7701:10607	1000	+	69309515	69309560	128,0,128
chr19	3037405	3037521	M02251:22:000000000-A7YAN:1:1101:7710:14569	1000	+	3037405	3037521	128,0,128
chr20	2507837	2507952	M02251:22:000000000-A7YAN:1:1101:7717:20162	1000	+	2507837	2507952	128,0,128
chr15	93606694	93606865	M02251:22:000000000-A7YAN:1:1101:7788:11037	1000	-	93606694	93606865	128,0,128
chr6	17706528	17706685	M02251:22:000000000-A7YAN:1:1101:7845:6576	1000	+	17706528	17706685	128,0,128
chr8	37184012	37184065	M02251:22:000000000-A7YAN:1:1101:7914:19981	1000	-	37184012	37184065	128,0,128
chrUn_gl000220	94912	94961	M02251:22:000000000-A7YAN:1:1101:7938:6893	1000	-	94912	94961	128,0,128
chr10	122498510	122498702	M02251:22:000000000-A7YAN:1:1101:8047:7707	1000	+	122498510	122498702	128,0,128
chr12	70760430	70760736	M02251:22:000000000-A7YAN:1:1101:8052:6662	1000	-	70760430	70760736	128,0,128
chr11	64387814	64387859	M02251:22:000000000-A7YAN:1:1101:8095:11553	1000	+	64387814	64387859	128,0,128
chr12	54384879	54384995	M02251:22:000000000-A7YAN:1:1101:8102:20384	1000	-	54384879	54384995	128,0,128
chr2	66665598	66665641	M02251:22:000000000-A7YAN:1:1101:8113:6684	1000	-	66665598	66665641	128,0,128
chr1	24647898	24647989	M02251:22:000000000-A7YAN:1:1101:8143:23824	1000	-	24647898	24647989	128,0,128
chr8	42068121	42068158	M02251:22:000000000-A7YAN:1:1101:8170:11363	1000	+	42068121	42068158	128,0,128
chr6	32821675	32821795	M02251:22:000000000-A7YAN:1:1101:8220:15658	1000	+	32821675	32821795	128,0,128
chr10	73725423	73725488	M02251:22:000000000-A7YAN:1:1101:8303:23336	1000	+	73725423	73725488	128,0,128
chr10	120922778	120922824	M02251:22:000000000-A7YAN:1:1101:8313:12822	1000	-	120922778	120922824	128,0,128
chr9	70951702	70951794	M02251:22:000000000-A7YAN:1:1101:8374:6540	1000	+	70951702	70951794	128,0,128
chr17	42262413	42262443	M02251:22:000000000-A7YAN:1:1101:8383:24703	1000	-	42262413	42262443	128,0,128
chr17	75314583	75314761	M02251:22:000000000-A7YAN:1:1101:8399:14262	1000	-	75314583	75314761	128,0,128
chr19	48759471	48759682	M02251:22:000000000-A7YAN:1:1101:8413:17994	1000	-	48759471	48759682	128,0,128
chr16	85496897	85497004	M02251:22:000000000-A7YAN:1:1101:8427:25697	1000	-	85496897	85497004	128,0,128
chr4	100871976	100872037	M02251:22:000000000-A7YAN:1:1101:8440:25612	1000	+	100871976	100872037	128,0,128
chr1	206645585	206645666	M02251:22:000000000-A7YAN:1:1101:8446:20117	1000	-	206645585	206645666	128,0,128
chr12	132569971	132570167	M02251:22:000000000-A7YAN:1:1101:8466:12000	1000	+	132569971	132570167	128,0,128
chr1	153699679	153699798	M02251:22:000000000-A7YAN:1:1101:8474:11863	1000	-	153699679	153699798	128,0,128
chr4	1244953	1245059	M02251:22:000000000-A7YAN:1:1101:8486:16601	1000	+	1244953	1245059	128,0,128
chr13	72439301	72439362	M02251:22:000000000-A7YAN:1:1101:8540:22704	1000	-	72439301	72439362	128,0,128
chr17	47306041	47306105	M02251:22:000000000-A7YAN:1:1101:8612:6101	1000	-	47306041	47306105	128,0,128
chr12	54093763	54093832	M02251:22:000000000-A7YAN:1:1101:8642:20612	1000	-	54093763	54093832	128,0,128
chr10	27530554	27530608	M02251:22:000000000-A7YAN:1:1101:8697:10891	1000	+	27530554	27530608	128,0,128
chr11	57444527	57444594	M02251:22:000000000-A7YAN:1:1101:8697:14850	1000	+	57444527	57444594	128,0,128
chrX	1325048	1325220	M02251:22:000000000-A7YAN:1:1101:8712:20398	1000	-	1325048	1325220	128,0,128
chr1	26144774	26144846	M02251:22:000000000-A7YAN:1:1101:8767:19215	1000	-	26144774	26144846	128,0,128
chr10	33247940	33248000	M02251:22:000000000-A7YAN:1:1101:8782:4396	1000	-	33247940	33248000	128,0,128
chr4	74904777	74904857	M02251:22:000000000-A7YAN:1:1101:8835:14096	1000	-	74904777	74904857	128,0,128
chr7	44121660	44121709	M02251:22:000000000-A7YAN:1:1101:8840:10702	1000	+	44121660	44121709	128,0,128
chr3	170911000	170911131	M02251:22:000000000-A7YAN:1:1101:8865:17515	1000	+	170911000	170911131	128,0,128
chr9	139223314	139223422	M02251:22:000000000-A7YAN:1:1101:8921:11252	1000	-	139223314	139223422	128,0,128
chr17	37925716	37925808	M02251:22:000000000-A7YAN:1:1101:8946:20188	1000	-	37925716	37925808	128,0,128
chr1	39731576	39731640	M02251:22:000000000-A7YAN:1:1101:8951:24263	1000	-	39731576	39731640	128,0,128
chr1	110933610	110933674	M02251:22:000000000-A7YAN:1:1101:8963:15051	1000	-	110933610	110933674	128,0,128
chr3	48934665	48934756	M02251:22:000000000-A7YAN:1:1101:9063:7116	1000	-	48934665	48934756	128,0,128
chr5	141402757	141402794	M02251:22:000000000-A7YAN:1:1101:9097:15546	1000	+	141402757	141402794	128,0,128
chr10	134332463	134332489	M02251:22:000000000-A7YAN:1:1101:9104:19610	1000	-	134332463	134332489	128,0,128
chr6	122722864	122722936	M02251:22:000000000-A7YAN:1:1101:9110:7811	1000	-	122722864	122722936	128,0,128
chr2	11485755	11485830	M02251:22:000000000-A7YAN:1:1101:9161:24621	1000	-	11485755	11485830	128,0,128
chr1	226890790	226890867	M02251:22:000000000-A7YAN:1:1101:9179:19230	1000	+	226890790	226890867	128,0,128
chr1	226082895	226083030	M02251:22:000000000-A7YAN:1:1101:9202:19376	1000	-	226082895	226083030	128,0,128
chr22	42976942	42976989	M02251:22:000000000-A7YAN:1:1101:9259:11982	1000	-	42976942	42976989	128,0,128
chr8	38426338	38426506	M02251:22:000000000-A7YAN:1:1101:9261:13413	1000	+	38426338	38426506	128,0,128
chrX	119427259	119427312	M02251:22:000000000-A7YAN:1:1101:9266:10333	1000	+	119427259	119427312	128,0,128
chr5	159823918	159824026	M02251:22:000000000-A7YAN:1:1101:9340:16749	1000	+	159823918	159824026	128,0,128
chr17	79817744	79817915	M02251:22:000000000-A7YAN:1:1101:9410:7228	1000	-	79817744	79817915	128,0,128
chr1	225838707	225838769	M02251:22:000000000-A7YAN:1:1101:9424:21625	1000	-	225838707	225838769	128,0,128
chr3	72785296	72785358	M02251:22:000000000-A7YAN:1:1101:9498:5988	1000	-	72785296	72785358	128,0,128
chr6	55407360	55407406	M02251:22:000000000-A7YAN:1:1101:9504:20113	1000	-	55407360	55407406	128,0,128
chr16	70490253	70490292	M02251:22:000000000-A7YAN:1:1101:9509:23380	1000	+	70490253	70490292	128,0,128
chr22	39854127	39854174	M02251:22:000000000-A7YAN:1:1101:9581:23535	1000	-	39854127	39854174	128,0,128
chr22	19928785	19928830	M02251:22:000000000-A7YAN:1:1101:9617:20750	1000	-	19928785	19928830	128,0,128
chr12	62654497	62654651	M02251:22:000000000-A7YAN:1:1101:9628:26472	1000	-	62654497	62654651	128,0,128
chr9	133052708	133052742	M02251:22:000000000-A7YAN:1:1101:9653:10799	1000	-	133052708	133052742	128,0,128
chr3	4916324	4916360	M02251:22:000000000-A7YAN:1:1101:9679:19900	1000	-	4916324	4916360	128,0,128
chr12	121342813	121342843	M02251:22:000000000-A7YAN:1:1101:9680:22429	1000	-	121342813	121342843	128,0,128
chr11	9632432	9632517	M02251:22:000000000-A7YAN:1:1101:9696:15960	1000	-	9632432	9632517	128,0,128
chr15	60106815	60106879	M02251:22:000000000-A7YAN:1:1101:9757:22350	1000	+	60106815	60106879	128,0,128
chr20	43514614	43514661	M02251:22:000000000-A7YAN:1:1101:9828:15692	1000	+	43514614	43514661	128,0,128
chr12	122326051	122326108	M02251:22:000000000-A7YAN:1:1101:9829:27140	1000	+	122326051	122326108	128,0,128
chr11	63789985	63790049	M02251:22:000000000-A7YAN:1:1101:9895:20903	1000	-	63789985	63790049	128,0,128
chr19	42718937	42718972	M02251:22:000000000-A7YAN:1:1101:9898:7149	1000	-	42718937	42718972	128,0,128
chr12	81483325	81483375	M02251:22:000000000-A7YAN:1:1101:9904:13831	1000	-	81483325	81483375	128,0,128
chr10	111693610	111693655	M02251:22:000000000-A7YAN:1:1101:9906:23119	1000	-	111693610	111693655	128,0,128
chr18	53256599	53256661	M02251:22:000000000-A7YAN:1:1101:9949:14722	1000	+	53256599	53256661	128,0,128
chr12	48101146	48101327	M02251:22:000000000-A7YAN:1:1101:9991:26669	1000	+	48101146	48101327	128,0,128
chr11	65266352	65266432	M02251:22:000000000-A7YAN:1:1102:10029:20617	1000	+	65266352	65266432	128,0,128
chr5	137567196	137567225	M02251:22:000000000-A7YAN:1:1102:10040:13845	1000	-	137567196	137567225	128,0,128
chr5	39944757	39944788	M02251:22:000000000-A7YAN:1:1102:10047:21799	1000	-	39944757	39944788	128,0,128
chr1	110576146	110576239	M02251:22:000000000-A7YAN:1:1102:10051:9314	1000	+	110576146	110576239	128,0,128
chr19	789162	789252	M02251:22:000000000-A7YAN:1:1102:10064:15796	1000	+	789162	789252	128,0,128
chr20	34329362	34329424	M02251:22:000000000-A7YAN:1:1102:10114:16514	1000	+	34329362	34329424	128,0,128
chr11	447211	447293	M02251:22:000000000-A7YAN:1:1102:10162:13491	1000	+	447211	447293	128,0,128
chrX	53711751	53711849	M02251:22:000000000-A7YAN:1:1102:10165:16101	1000	-	53711751	53711849	128,0,128
chr1	228784152	228784218	M02251:22:000000000-A7YAN:1:1102:10219:8837	1000	-	228784152	228784218	128,0,128
chr9	130836369	130836505	M02251:22:000000000-A7YAN:1:1102:10242:28078	1000	+	130836369	130836505	128,0,128
chr9	127630597	127630741	M02251:22:000000000-A7YAN:1:1102:10253:24247	1000	+	127630597	127630741	128,0,128
chr10	16760902	16760934	M02251:22:000000000-A7YAN:1:1102:10274:17442	1000	+	16760902	16760934	128,0,128
chr14	68609991	68610058	M02251:22:000000000-A7YAN:1:1102:10366:23602	1000	+	68609991	68610058	128,0,128
chrX	49013367	49013460	M02251:22:000000000-A7YAN:1:1102:10384:25157	1000	-	49013367	49013460	128,0,128
chr22	43548402	43548534	M02251:22:000000000-A7YAN:1:1102:10386:23025	1000	+	43548402	43548534	128,0,128
chr1	112021127	112021245	M02251:22:000000000-A7YAN:1:1102:10397:26024	1000	-	112021127	112021245	128,0,128
chr7	11951407	11951457	M02251:22:000000000-A7YAN:1:1102:10398:13344	1000	+	11951407	11951457	128,0,128
chr6	42715394	42715443	M02251:22:000000000-A7YAN:1:1102:10410:13807	1000	+	42715394	42715443	128,0,128
chr22	45150491	45150540	M02251:22:000000000-A7YAN:1:1102:10437:17290	1000	+	45150491	45150540	128,0,128
chr1	155193081	155193139	M02251:22:000000000-A7YAN:1:1102:10474:21734	1000	-	155193081	155193139	128,0,128
chr17	39822934	39822982	M02251:22:000000000-A7YAN:1:1102:10488:3525	1000	-	39822934	39822982	128,0,128
chr9	134500464	134500607	M02251:22:000000000-A7YAN:1:1102:10499:23221	1000	+	134500464	134500607	128,0,128
chr3	52009572	52009612	M02251:22:000000000-A7YAN:1:1102:10558:23779	1000	-	52009572	52009612	128,0,128
chr1	857802	857853	M02251:22:000000000-A7YAN:1:1102:10563:16300	1000	+	857802	857853	128,0,128
chr20	17260403	17260449	M02251:22:000000000-A7YAN:1:1102:10686:14274	1000	-	17260403	17260449	128,0,128
chr22	36233298	36233413	M02251:22:000000000-A7YAN:1:1102:10689:19678	1000	-	36233298	36233413	128,0,128
chr10	122846535	122846574	M02251:22:000000000-A7YAN:1:1102:10703:25698	1000	-	122846535	122846574	128,0,128
chr7	151337841	151337951	M02251:22:000000000-A7YAN:1:1102:10728:23680	1000	-	151337841	151337951	128,0,128
chr10	79048116	79048201	M02251:22:000000000-A7YAN:1:1102:10767:24609	1000	-	79048116	79048201	128,0,128
chr11	18415435	18415484	M02251:22:000000000-A7YAN:1:1102:10825:18776	1000	+	18415435	18415484	128,0,128
chr12	57849516	57849572	M02251:22:000000000-A7YAN:1:1102:10856:11087	1000	+	57849516	57849572	128,0,128
chr11	27384072	27384170	M02251:22:000000000-A7YAN:1:1102:10859:27172	1000	+	27384072	27384170	128,0,128
chr17	68651360	68651407	M02251:22:000000000-A7YAN:1:1102:10913:12513	1000	-	68651360	68651407	128,0,128
chr11	3672089	3672195	M02251:22:000000000-A7YAN:1:1102:10918:6259	1000	-	3672089	3672195	128,0,128
chr1	28880272	28880353	M02251:22:000000000-A7YAN:1:1102:10919:13649	1000	+	28880272	28880353	128,0,128
chr2	85196938	85197103	M02251:22:000000000-A7YAN:1:1102:10925:22136	1000	+	85196938	85197103	128,0,128
chr5	69953918	69953978	M02251:22:000000000-A7YAN:1:1102:10948:16240	1000	-	69953918	69953978	128,0,128
chr9	136281585	136281672	M02251:22:000000000-A7YAN:1:1102:10970:4852	1000	-	136281585	136281672	128,0,128
chr12	117156726	117156772	M02251:22:000000000-A7YAN:1:1102:10991:20649	1000	-	117156726	117156772	128,0,128
chr1	179850279	179850471	M02251:22:000000000-A7YAN:1:1102:11031:13386	1000	-	179850279	179850471	128,0,128
chr19	6601255	6601334	M02251:22:000000000-A7YAN:1:1102:11069:27363	1000	-	6601255	6601334	128,0,128
chr1	155189138	155189171	M02251:22:000000000-A7YAN:1:1102:11195:26996	1000	+	155189138	155189171	128,0,128
chr6	44355021	44355074	M02251:22:000000000-A7YAN:1:1102:11226:18091	1000	+	44355021	44355074	128,0,128
chr5	138940498	138940530	M02251:22:000000000-A7YAN:1:1102:11279:11941	1000	+	138940498	138940530	128,0,128
chr12	1702848	1702901	M02251:22:000000000-A7YAN:1:1102:11328:27469	1000	+	1702848	1702901	128,0,128
chr1	234677275	234677641	M02251:22:000000000-A7YAN:1:1102:11347:28069	1000	-	234677275	234677641	128,0,128
chr1	38338102	38338199	M02251:22:000000000-A7YAN:1:1102:11362:19331	1000	+	38338102	38338199	128,0,128
chr8	99083826	99084067	M02251:22:000000000-A7YAN:1:1102:11381:28348	1000	+	99083826	99084067	128,0,128
chr9	131684063	131684108	M02251:22:000000000-A7YAN:1:1102:11382:27083	1000	+	131684063	131684108	128,0,128
chr5	373446	373612	M02251:22:000000000-A7YAN:1:1102:11392:21994	1000	-	373446	373612	128,0,128
chrX	179083	179123	M02251:22:000000000-A7YAN:1:1102:11414:11831	1000	+	179083	179123	128,0,128
chr7	70076702	70076816	M02251:22:000000000-A7YAN:1:1102:11425:22993	1000	+	70076702	70076816	128,0,128
chr19	50170885	50171013	M02251:22:000000000-A7YAN:1:1102:11457:26351	1000	-	50170885	50171013	128,0,128
chr15	96889588	96889662	M02251:22:000000000-A7YAN:1:1102:11469:15180	1000	+	96889588	96889662	128,0,128
chr2	176459162	176459251	M02251:22:000000000-A7YAN:1:1102:11470:24095	1000	-	176459162	176459251	128,0,128
chr17	72200100	72200146	M02251:22:000000000-A7YAN:1:1102:11477:21480	1000	+	72200100	72200146	128,0,128
chr4	139759917	139760026	M02251:22:000000000-A7YAN:1:1102:11492:16578	1000	+	139759917	139760026	128,0,128
chrX	131983266	131983307	M02251:22:000000000-A7YAN:1:1102:11495:26830	1000	+	131983266	131983307	128,0,128
chr1	234863580	234863656	M02251:22:000000000-A7YAN:1:1102:11536:23704	1000	-	234863580	234863656	128,0,128
chr6	149381673	149381751	M02251:22:000000000-A7YAN:1:1102:11544:19650	1000	+	149381673	149381751	128,0,128
chr5	173761394	173761515	M02251:22:000000000-A7YAN:1:1102:11573:14108	1000	+	173761394	173761515	128,0,128
chr17	46872383	46872481	M02251:22:000000000-A7YAN:1:1102:11584:12757	1000	-	46872383	46872481	128,0,128
chr5	55746096	55746146	M02251:22:000000000-A7YAN:1:1102:11590:11006	1000	+	55746096	55746146	128,0,128
chr14	50347185	50347274	M02251:22:000000000-A7YAN:1:1102:11596:4807	1000	-	50347185	50347274	128,0,128
chr12	56711492	56711578	M02251:22:000000000-A7YAN:1:1102:11599:19106	1000	+	56711492	56711578	128,0,128
chr1	31221551	31221615	M02251:22:000000000-A7YAN:1:1102:11627:6853	1000	+	31221551	31221615	128,0,128
chr3	12595676	12595748	M02251:22:000000000-A7YAN:1:1102:11658:17493	1000	+	12595676	12595748	128,0,128
chr16	78319031	78319113	M02251:22:000000000-A7YAN:1:1102:11690:19977	1000	-	78319031	78319113	128,0,128
chr18	53120639	53120847	M02251:22:000000000-A7YAN:1:1102:11733:22763	1000	-	53120639	53120847	128,0,128
chr5	125937330	125937383	M02251:22:000000000-A7YAN:1:1102:11752:17665	1000	+	125937330	125937383	128,0,128
chr7	105009627	105009691	M02251:22:000000000-A7YAN:1:1102:11806:7696	1000	-	105009627	105009691	128,0,128
chr19	1275057	1275167	M02251:22:000000000-A7YAN:1:1102:11815:19759	1000	+	1275057	1275167	128,0,128
chr7	5467615	5467694	M02251:22:000000000-A7YAN:1:1102:11859:24814	1000	+	5467615	5467694	128,0,128
chr8	120929624	120929659	M02251:22:000000000-A7YAN:1:1102:11993:26645	1000	-	120929624	120929659	128,0,128
chr14	62598405	62598633	M02251:22:000000000-A7YAN:1:1102:12001:27049	1000	+	62598405	62598633	128,0,128
chr19	51898095	51898174	M02251:22:000000000-A7YAN:1:1102:12064:16532	1000	+	51898095	51898174	128,0,128
chr15	77914394	77914514	M02251:22:000000000-A7YAN:1:1102:12136:24826	1000	+	77914394	77914514	128,0,128
chr17	73266234	73266310	M02251:22:000000000-A7YAN:1:1102:12137:26079	1000	+	73266234	73266310	128,0,128
chr21	45158564	45158616	M02251:22:000000000-A7YAN:1:1102:12142:12230	1000	+	45158564	45158616	128,0,128
chr15	74847787	74847858	M02251:22:000000000-A7YAN:1:1102:12176:24492	1000	+	74847787	74847858	128,0,128
chr13	67710374	67710443	M02251:22:000000000-A7YAN:1:1102:12292:16090	1000	+	67710374	67710443	128,0,128
chr15	93424140	93424283	M02251:22:000000000-A7YAN:1:1102:12313:17724	1000	+	93424140	93424283	128,0,128
chr1	145507111	145507228	M02251:22:000000000-A7YAN:1:1102:12321:16383	1000	-	145507111	145507228	128,0,128
chr16	2390232	2390364	M02251:22:000000000-A7YAN:1:1102:12337:15865	1000	-	2390232	2390364	128,0,128
chr1	26828210	26828250	M02251:22:000000000-A7YAN:1:1102:12425:21424	1000	+	26828210	26828250	128,0,128
chr10	122741464	122741575	M02251:22:000000000-A7YAN:1:1102:12494:10249	1000	-	122741464	122741575	128,0,128
chr3	53382153	53382203	M02251:22:000000000-A7YAN:1:1102:12504:16246	1000	-	53382153	53382203	128,0,128
chr9	88564787	88564820	M02251:22:000000000-A7YAN:1:1102:12516:20553	1000	-	88564787	88564820	128,0,128
chr1	852341	852456	M02251:22:000000000-A7YAN:1:1102:12553:11468	1000	-	852341	852456	128,0,128
chr18	21321860	21321968	M02251:22:000000000-A7YAN:1:1102:12571:20480	1000	+	21321860	21321968	128,0,128
chr5	159139481	159139607	M02251:22:000000000-A7YAN:1:1102:12611:22392	1000	-	159139481	159139607	128,0,128
chr1	26248557	26248600	M02251:22:000000000-A7YAN:1:1102:12625:27427	1000	+	26248557	26248600	128,0,128
chr1	150669433	150669477	M02251:22:000000000-A7YAN:1:1102:12645:23195	1000	-	150669433	150669477	128,0,128
chr15	43885229	43885363	M02251:22:000000000-A7YAN:1:1102:12700:17941	1000	+	43885229	43885363	128,0,128
chr2	96839314	96839414	M02251:22:000000000-A7YAN:1:1102:12716:15508	1000	+	96839314	96839414	128,0,128
chr14	64968840	64969212	M02251:22:000000000-A7YAN:1:1102:12757:6588	1000	+	64968840	64969212	128,0,128
chr6	42418441	42418472	M02251:22:000000000-A7YAN:1:1102:12765:24382	1000	-	42418441	42418472	128,0,128
chr20	34426364	34426455	M02251:22:000000000-A7YAN:1:1102:12779:23555	1000	+	34426364	34426455	128,0,128
chr16	54554831	54554876	M02251:22:000000000-A7YAN:1:1102:12805:10225	1000	+	54554831	54554876	128,0,128
chr4	109090515	109090567	M02251:22:000000000-A7YAN:1:1102:12824:23873	1000	-	109090515	109090567	128,0,128
chr3	125487120	125487152	M02251:22:000000000-A7YAN:1:1102:12868:24863	1000	-	125487120	125487152	128,0,128
chr20	3155125	3155160	M02251:22:000000000-A7YAN:1:1102:12883:20896	1000	-	3155125	3155160	128,0,128
chr15	64996125	64996257	M02251:22:000000000-A7YAN:1:1102:12910:21784	1000	+	64996125	64996257	128,0,128
chr4	175111266	175111351	M02251:22:000000000-A7YAN:1:1102:12951:13939	1000	-	175111266	175111351	128,0,128
chr14	24610027	24610176	M02251:22:000000000-A7YAN:1:1102:12987:18323	1000	-	24610027	24610176	128,0,128
chr14	35855703	35855809	M02251:22:000000000-A7YAN:1:1102:13002:24421	1000	-	35855703	35855809	128,0,128
chr22	41840956	41840990	M02251:22:000000000-A7YAN:1:1102:13043:14487	1000	+	41840956	41840990	128,0,128
chr4	67507427	67507504	M02251:22:000000000-A7YAN:1:1102:13061:18673	1000	+	67507427	67507504	128,0,128
chrX	16889813	16889893	M02251:22:000000000-A7YAN:1:1102:13143:17682	1000	-	16889813	16889893	128,0,128
chr8	13486369	13486427	M02251:22:000000000-A7YAN:1:1102:13158:18451	1000	+	13486369	13486427	128,0,128
chr4	157807388	157807506	M02251:22:000000000-A7YAN:1:1102:13259:15570	1000	-	157807388	157807506	128,0,128
chr19	52801153	52801203	M02251:22:000000000-A7YAN:1:1102:13305:16376	1000	-	52801153	52801203	128,0,128
chr1	92952326	92952386	M02251:22:000000000-A7YAN:1:1102:13323:19445	1000	+	92952326	92952386	128,0,128
chr16	29740562	29740721	M02251:22:000000000-A7YAN:1:1102:13340:23534	1000	+	29740562	29740721	128,0,128
chr11	118230293	118230393	M02251:22:000000000-A7YAN:1:1102:13365:16264	1000	-	118230293	118230393	128,0,128
chr1	78921976	78922054	M02251:22:000000000-A7YAN:1:1102:13380:13694	1000	+	78921976	78922054	128,0,128
chr17	4841475	4841502	M02251:22:000000000-A7YAN:1:1102:13436:22834	1000	+	4841475	4841502	128,0,128
chr16	81040242	81040297	M02251:22:000000000-A7YAN:1:1102:13502:9942	1000	-	81040242	81040297	128,0,128
chr20	279916	280068	M02251:22:000000000-A7YAN:1:1102:13507:26222	1000	-	279916	280068	128,0,128
chr2	85752157	85752210	M02251:22:000000000-A7YAN:1:1102:13518:27368	1000	+	85752157	85752210	128,0,128
chr17	38019784	38019841	M02251:22:000000000-A7YAN:1:1102:13549:11742	1000	-	38019784	38019841	128,0,128
chr17	46672198	46672255	M02251:22:000000000-A7YAN:1:1102:13573:23729	1000	+	46672198	46672255	128,0,128
chr19	5170632	5170719	M02251:22:000000000-A7YAN:1:1102:13578:10940	1000	+	5170632	5170719	128,0,128
chr10	112406725	112406841	M02251:22:000000000-A7YAN:1:1102:13585:20278	1000	-	112406725	112406841	128,0,128
chr1	164532100	164532190	M02251:22:000000000-A7YAN:1:1102:13671:8121	1000	+	164532100	164532190	128,0,128
chr16	14395730	14395815	M02251:22:000000000-A7YAN:1:1102:13694:16271	1000	+	14395730	14395815	128,0,128
chr12	121740767	121740853	M02251:22:000000000-A7YAN:1:1102:13765:13042	1000	-	121740767	121740853	128,0,128
chr1	39256832	39256942	M02251:22:000000000-A7YAN:1:1102:13783:21048	1000	-	39256832	39256942	128,0,128
chr8	117004211	117004316	M02251:22:000000000-A7YAN:1:1102:13787:12246	1000	-	117004211	117004316	128,0,128
chr12	123237957	123238051	M02251:22:000000000-A7YAN:1:1102:13910:10950	1000	+	123237957	123238051	128,0,128
chr1	180516904	180517165	M02251:22:000000000-A7YAN:1:1102:13915:17824	1000	+	180516904	180517165	128,0,128
chr21	17409160	17409212	M02251:22:000000000-A7YAN:1:1102:13937:18493	1000	-	17409160	17409212	128,0,128
chr22	43582373	43582501	M02251:22:000000000-A7YAN:1:1102:13990:13941	1000	+	43582373	43582501	128,0,128
chr19	18414881	18414954	M02251:22:000000000-A7YAN:1:1102:14019:26039	1000	+	18414881	18414954	128,0,128
chr1	91487658	91487745	M02251:22:000000000-A7YAN:1:1102:14046:12075	1000	-	91487658	91487745	128,0,128
chr11	124544294	124544335	M02251:22:000000000-A7YAN:1:1102:14053:20167	1000	-	124544294	124544335	128,0,128
chr21	28164238	28164368	M02251:22:000000000-A7YAN:1:1102:14078:23491	1000	+	28164238	28164368	128,0,128
chr1	29508781	29508901	M02251:22:000000000-A7YAN:1:1102:14088:10447	1000	-	29508781	29508901	128,0,128
chr5	43065479	43065558	M02251:22:000000000-A7YAN:1:1102:14200:7559	1000	-	43065479	43065558	128,0,128
chr12	95939822	95939874	M02251:22:000000000-A7YAN:1:1102:14245:25999	1000	-	95939822	95939874	128,0,128
chr11	317091	317144	M02251:22:000000000-A7YAN:1:1102:14254:19441	1000	-	317091	317144	128,0,128
chr1	3568029	3568073	M02251:22:000000000-A7YAN:1:1102:14410:21741	1000	+	3568029	3568073	128,0,128
chr6	42109730	42109763	M02251:22:000000000-A7YAN:1:1102:14452:22729	1000	-	42109730	42109763	128,0,128
chr2	10835892	10836003	M02251:22:000000000-A7YAN:1:1102:14469:18304	1000	-	10835892	10836003	128,0,128
chr17	19436656	19436691	M02251:22:000000000-A7YAN:1:1102:14471:22732	1000	-	19436656	19436691	128,0,128
chr7	152391529	152391566	M02251:22:000000000-A7YAN:1:1102:14535:14914	1000	+	152391529	152391566	128,0,128
chr19	52430439	52430528	M02251:22:000000000-A7YAN:1:1102:14691:15120	1000	-	52430439	52430528	128,0,128
chr7	28449465	28449507	M02251:22:000000000-A7YAN:1:1102:14747:12719	1000	+	28449465	28449507	128,0,128
chr15	52029289	52029361	M02251:22:000000000-A7YAN:1:1102:14771:8167	1000	-	52029289	52029361	128,0,128
chr12	112545496	112545558	M02251:22:000000000-A7YAN:1:1102:14777:16119	1000	+	112545496	112545558	128,0,128
chr17	1120106	1120190	M02251:22:000000000-A7YAN:1:1102:14784:15646	1000	+	1120106	1120190	128,0,128
chr3	26445404	26445493	M02251:22:000000000-A7YAN:1:1102:14804:26170	1000	-	26445404	26445493	128,0,128
chr12	57504388	57504426	M02251:22:000000000-A7YAN:1:1102:14816:17273	1000	-	57504388	57504426	128,0,128
chr11	118990668	118990701	M02251:22:000000000-A7YAN:1:1102:14830:7619	1000	+	118990668	118990701	128,0,128
chr3	128902360	128902403	M02251:22:000000000-A7YAN:1:1102:14835:8196	1000	-	128902360	128902403	128,0,128
chr17	75590249	75590319	M02251:22:000000000-A7YAN:1:1102:14844:23558	1000	+	75590249	75590319	128,0,128
chr7	27202826	27202876	M02251:22:000000000-A7YAN:1:1102:14851:10767	1000	-	27202826	27202876	128,0,128
chr4	188276461	188276534	M02251:22:000000000-A7YAN:1:1102:14857:15122	1000	-	188276461	188276534	128,0,128
chr10	129920397	129920441	M02251:22:000000000-A7YAN:1:1102:14875:18526	1000	-	129920397	129920441	128,0,128
chr5	150748216	150748274	M02251:22:000000000-A7YAN:1:1102:14878:23719	1000	+	150748216	150748274	128,0,128
chr20	51697742	51697808	M02251:22:000000000-A7YAN:1:1102:14911:22245	1000	-	51697742	51697808	128,0,128
chr1	179851025	179851095	M02251:22:000000000-A7YAN:1:1102:14938:20317	1000	-	179851025	179851095	128,0,128
chrX	130940165	130940243	M02251:22:000000000-A7YAN:1:1102:14966:15180	1000	+	130940165	130940243	128,0,128
chr8	30305960	30306010	M02251:22:000000000-A7YAN:1:1102:14998:24622	1000	+	30305960	30306010	128,0,128
chr2	99797743	99797825	M02251:22:000000000-A7YAN:1:1102:15038:9573	1000	-	99797743	99797825	128,0,128
chr18	267287	267345	M02251:22:000000000-A7YAN:1:1102:15049:20874	1000	-	267287	267345	128,0,128
chr14	56604432	56604462	M02251:22:000000000-A7YAN:1:1102:15051:18833	1000	-	56604432	56604462	128,0,128
chr2	202917331	202917409	M02251:22:000000000-A7YAN:1:1102:15124:22081	1000	-	202917331	202917409	128,0,128
chr17	28669135	28669201	M02251:22:000000000-A7YAN:1:1102:15133:7624	1000	+	28669135	28669201	128,0,128
chr1	245134939	245134979	M02251:22:000000000-A7YAN:1:1102:15141:18055	1000	+	245134939	245134979	128,0,128
chr16	3155853	3155963	M02251:22:000000000-A7YAN:1:1102:15155:19947	1000	-	3155853	3155963	128,0,128
chr1	23936988	23937101	M02251:22:000000000-A7YAN:1:1102:15167:10785	1000	-	23936988	23937101	128,0,128
chr16	2713143	2713234	M02251:22:000000000-A7YAN:1:1102:15196:22341	1000	+	2713143	2713234	128,0,128
chr4	138887771	138887859	M02251:22:000000000-A7YAN:1:1102:15220:9950	1000	-	138887771	138887859	128,0,128
chr8	11655049	11655120	M02251:22:000000000-A7YAN:1:1102:15236:11276	1000	-	11655049	11655120	128,0,128
chr19	18668072	18668183	M02251:22:000000000-A7YAN:1:1102:15237:7232	1000	+	18668072	18668183	128,0,128
chr19	49467385	49467456	M02251:22:000000000-A7YAN:1:1102:15246:14532	1000	+	49467385	49467456	128,0,128
chr5	40352348	40352393	M02251:22:000000000-A7YAN:1:1102:15247:21125	1000	+	40352348	40352393	128,0,128
chr19	50146289	50146366	M02251:22:000000000-A7YAN:1:1102:15267:8466	1000	-	50146289	50146366	128,0,128
chr19	38715603	38715713	M02251:22:000000000-A7YAN:1:1102:15309:19212	1000	-	38715603	38715713	128,0,128
chr8	37516031	37516122	M02251:22:000000000-A7YAN:1:1102:15333:13364	1000	+	37516031	37516122	128,0,128
chr1	115690562	115690684	M02251:22:000000000-A7YAN:1:1102:15343:8153	1000	-	115690562	115690684	128,0,128
chr2	112206457	112206520	M02251:22:000000000-A7YAN:1:1102:15344:18946	1000	-	112206457	112206520	128,0,128
chr17	45921754	45921876	M02251:22:000000000-A7YAN:1:1102:15362:13182	1000	+	45921754	45921876	128,0,128
chr1	18379908	18379967	M02251:22:000000000-A7YAN:1:1102:15384:4134	1000	-	18379908	18379967	128,0,128
chr13	100629670	100629829	M02251:22:000000000-A7YAN:1:1102:15392:9252	1000	-	100629670	100629829	128,0,128
chr19	17599653	17599754	M02251:22:000000000-A7YAN:1:1102:15431:24288	1000	+	17599653	17599754	128,0,128
chr12	56400615	56400734	M02251:22:000000000-A7YAN:1:1102:15456:15226	1000	-	56400615	56400734	128,0,128
chr14	103576547	103576612	M02251:22:000000000-A7YAN:1:1102:15457:26230	1000	-	103576547	103576612	128,0,128
chr22	19930480	19930553	M02251:22:000000000-A7YAN:1:1102:15466:16225	1000	-	19930480	19930553	128,0,128
chrX	68836424	68836536	M02251:22:000000000-A7YAN:1:1102:15480:19381	1000	-	68836424	68836536	128,0,128
chrX	18694106	18694175	M02251:22:000000000-A7YAN:1:1102:15557:10943	1000	-	18694106	18694175	128,0,128
chr20	52482653	52482697	M02251:22:000000000-A7YAN:1:1102:15607:17440	1000	+	52482653	52482697	128,0,128
chr1	23856941	23857028	M02251:22:000000000-A7YAN:1:1102:15626:18473	1000	-	23856941	23857028	128,0,128
chr10	102671254	102671290	M02251:22:000000000-A7YAN:1:1102:15653:12208	1000	-	102671254	102671290	128,0,128
chr1	148010886	148010970	M02251:22:000000000-A7YAN:1:1102:15694:17308	1000	+	148010886	148010970	128,0,128
chr20	42368242	42368286	M02251:22:000000000-A7YAN:1:1102:15696:20972	1000	+	42368242	42368286	128,0,128
chr1	39733950	39733987	M02251:22:000000000-A7YAN:1:1102:15698:9949	1000	+	39733950	39733987	128,0,128
chr5	145827883	145828014	M02251:22:000000000-A7YAN:1:1102:15728:12620	1000	+	145827883	145828014	128,0,128
chr16	30133601	30133635	M02251:22:000000000-A7YAN:1:1102:15748:15242	1000	-	30133601	30133635	128,0,128
chr1	144339245	144339339	M02251:22:000000000-A7YAN:1:1102:15753:11297	1000	-	144339245	144339339	128,0,128
chr22	30729048	30729119	M02251:22:000000000-A7YAN:1:1102:15757:16450	1000	+	30729048	30729119	128,0,128
chr1	150338016	150338105	M02251:22:000000000-A7YAN:1:1102:15770:4824	1000	+	150338016	150338105	128,0,128
chr4	76596300	76596425	M02251:22:000000000-A7YAN:1:1102:15778:22872	1000	+	76596300	76596425	128,0,128
chr22	41348035	41348072	M02251:22:000000000-A7YAN:1:1102:15795:15412	1000	-	41348035	41348072	128,0,128
chr22	38005488	38005524	M02251:22:000000000-A7YAN:1:1102:15829:11541	1000	-	38005488	38005524	128,0,128
chr7	703124	703294	M02251:22:000000000-A7YAN:1:1102:15830:12967	1000	-	703124	703294	128,0,128
chr6	43740340	43740450	M02251:22:000000000-A7YAN:1:1102:15838:13069	1000	+	43740340	43740450	128,0,128
chr19	47290444	47290602	M02251:22:000000000-A7YAN:1:1102:15842:18582	1000	+	47290444	47290602	128,0,128
chr19	58512933	58513009	M02251:22:000000000-A7YAN:1:1102:15847:20311	1000	-	58512933	58513009	128,0,128
chr15	40374344	40374377	M02251:22:000000000-A7YAN:1:1102:15847:5125	1000	+	40374344	40374377	128,0,128
chr19	49370560	49370600	M02251:22:000000000-A7YAN:1:1102:15893:19134	1000	-	49370560	49370600	128,0,128
chr14	61624368	61624394	M02251:22:000000000-A7YAN:1:1102:15932:13621	1000	-	61624368	61624394	128,0,128
chr22	41254225	41254345	M02251:22:000000000-A7YAN:1:1102:15934:7074	1000	+	41254225	41254345	128,0,128
chr14	101014116	101014185	M02251:22:000000000-A7YAN:1:1102:15941:12993	1000	-	101014116	101014185	128,0,128
chrX	66804685	66804772	M02251:22:000000000-A7YAN:1:1102:15946:13011	1000	-	66804685	66804772	128,0,128
chr17	56494402	56494476	M02251:22:000000000-A7YAN:1:1102:15975:15724	1000	-	56494402	56494476	128,0,128
chr6	3632018	3632056	M02251:22:000000000-A7YAN:1:1102:16002:16661	1000	+	3632018	3632056	128,0,128
chr21	35287485	35287612	M02251:22:000000000-A7YAN:1:1102:16068:20389	1000	-	35287485	35287612	128,0,128
chr7	102985615	102985675	M02251:22:000000000-A7YAN:1:1102:16074:11387	1000	-	102985615	102985675	128,0,128
chr6	28621405	28621458	M02251:22:000000000-A7YAN:1:1102:16079:10863	1000	+	28621405	28621458	128,0,128
chr10	75119341	75119440	M02251:22:000000000-A7YAN:1:1102:16103:17157	1000	-	75119341	75119440	128,0,128
chr17	76125395	76125454	M02251:22:000000000-A7YAN:1:1102:16120:23979	1000	-	76125395	76125454	128,0,128
chr11	118789584	118789651	M02251:22:000000000-A7YAN:1:1102:16202:8868	1000	-	118789584	118789651	128,0,128
chr21	38742978	38743016	M02251:22:000000000-A7YAN:1:1102:16241:13390	1000	+	38742978	38743016	128,0,128
chr8	66879383	66879493	M02251:22:000000000-A7YAN:1:1102:16265:14121	1000	+	66879383	66879493	128,0,128
chr16	24573743	24573891	M02251:22:000000000-A7YAN:1:1102:16268:12128	1000	+	24573743	24573891	128,0,128
chr5	137828316	137828354	M02251:22:000000000-A7YAN:1:1102:16284:22588	1000	+	137828316	137828354	128,0,128
chr15	78857519	78857630	M02251:22:000000000-A7YAN:1:1102:16312:10377	1000	+	78857519	78857630	128,0,128
chr10	105588327	105588469	M02251:22:000000000-A7YAN:1:1102:16356:23685	1000	-	105588327	105588469	128,0,128
chr7	135185090	135185144	M02251:22:000000000-A7YAN:1:1102:16383:24897	1000	+	135185090	135185144	128,0,128
chr15	40396737	40396820	M02251:22:000000000-A7YAN:1:1102:16400:16209	1000	+	40396737	40396820	128,0,128
chr5	167620660	167620734	M02251:22:000000000-A7YAN:1:1102:16405:19779	1000	-	167620660	167620734	128,0,128
chr19	42784097	42784187	M02251:22:000000000-A7YAN:1:1102:16405:21235	1000	-	42784097	42784187	128,0,128
chr6	33289999	33290099	M02251:22:000000000-A7YAN:1:1102:16408:8687	1000	-	33289999	33290099	128,0,128
chr21	45190084	45190125	M02251:22:000000000-A7YAN:1:1102:16462:9239	1000	+	45190084	45190125	128,0,128
chr8	99078509	99078539	M02251:22:000000000-A7YAN:1:1102:16484:22873	1000	-	99078509	99078539	128,0,128
chr1	154462875	154463093	M02251:22:000000000-A7YAN:1:1102:16494:12349	1000	-	154462875	154463093	128,0,128
chr11	112168229	112168392	M02251:22:000000000-A7YAN:1:1102:16508:13448	1000	-	112168229	112168392	128,0,128
chr10	78082948	78083031	M02251:22:000000000-A7YAN:1:1102:16596:12658	1000	+	78082948	78083031	128,0,128
chr3	41619447	41619503	M02251:22:000000000-A7YAN:1:1102:16613:9406	1000	+	41619447	41619503	128,0,128
chr2	201981024	201981121	M02251:22:000000000-A7YAN:1:1102:16632:19437	1000	+	201981024	201981121	128,0,128
chr11	46271378	46271557	M02251:22:000000000-A7YAN:1:1102:16667:25083	1000	-	46271378	46271557	128,0,128
chr12	117156017	117156057	M02251:22:000000000-A7YAN:1:1102:16709:8991	1000	+	117156017	117156057	128,0,128
chr15	56116380	56116418	M02251:22:000000000-A7YAN:1:1102:16736:18310	1000	-	56116380	56116418	128,0,128
chr9	14273834	14273911	M02251:22:000000000-A7YAN:1:1102:16740:17501	1000	+	14273834	14273911	128,0,128
chr1	145439355	145439406	M02251:22:000000000-A7YAN:1:1102:16759:15935	1000	+	145439355	145439406	128,0,128
chr5	170814198	170814305	M02251:22:000000000-A7YAN:1:1102:16770:26737	1000	-	170814198	170814305	128,0,128
chr4	77502826	77502974	M02251:22:000000000-A7YAN:1:1102:16791:17146	1000	+	77502826	77502974	128,0,128
chr17	72024369	72024405	M02251:22:000000000-A7YAN:1:1102:16834:12940	1000	+	72024369	72024405	128,0,128
chr18	20712939	20713068	M02251:22:000000000-A7YAN:1:1102:16837:7917	1000	-	20712939	20713068	128,0,128
chr14	61570372	61570482	M02251:22:000000000-A7YAN:1:1102:16862:16932	1000	-	61570372	61570482	128,0,128
chr21	36158651	36158692	M02251:22:000000000-A7YAN:1:1102:16904:13006	1000	-	36158651	36158692	128,0,128
chr2	241508271	241508319	M02251:22:000000000-A7YAN:1:1102:17044:19070	1000	-	241508271	241508319	128,0,128
chr11	18417098	18417133	M02251:22:000000000-A7YAN:1:1102:17046:13545	1000	-	18417098	18417133	128,0,128
chr3	169245803	169245859	M02251:22:000000000-A7YAN:1:1102:17050:11394	1000	-	169245803	169245859	128,0,128
chr19	56631201	56631243	M02251:22:000000000-A7YAN:1:1102:17054:25165	1000	+	56631201	56631243	128,0,128
chr8	37531023	37531079	M02251:22:000000000-A7YAN:1:1102:17055:9427	1000	+	37531023	37531079	128,0,128
chr7	56527871	56527909	M02251:22:000000000-A7YAN:1:1102:17113:22184	1000	+	56527871	56527909	128,0,128
chr19	49402514	49402582	M02251:22:000000000-A7YAN:1:1102:17132:11773	1000	+	49402514	49402582	128,0,128
chr8	17641737	17641785	M02251:22:000000000-A7YAN:1:1102:17132:22522	1000	+	17641737	17641785	128,0,128
chr1	156720300	156720426	M02251:22:000000000-A7YAN:1:1102:17163:7367	1000	+	156720300	156720426	128,0,128
chr11	65258412	65258513	M02251:22:000000000-A7YAN:1:1102:17193:8503	1000	+	65258412	65258513	128,0,128
chr7	27656014	27656080	M02251:22:000000000-A7YAN:1:1102:17268:16411	1000	+	27656014	27656080	128,0,128
chr19	36823358	36823412	M02251:22:000000000-A7YAN:1:1102:17312:9217	1000	-	36823358	36823412	128,0,128
chr1	198901879	198902001	M02251:22:000000000-A7YAN:1:1102:17317:15131	1000	+	198901879	198902001	128,0,128
chr2	8821031	8821105	M02251:22:000000000-A7YAN:1:1102:17321:11284	1000	+	8821031	8821105	128,0,128
chr2	210396024	210396146	M02251:22:000000000-A7YAN:1:1102:17348:19727	1000	-	210396024	210396146	128,0,128
chr5	141348586	141348663	M02251:22:000000000-A7YAN:1:1102:17440:18352	1000	+	141348586	141348663	128,0,128
chr17	77703008	77703072	M02251:22:000000000-A7YAN:1:1102:17459:21594	1000	-	77703008	77703072	128,0,128
chr19	30969867	30969922	M02251:22:000000000-A7YAN:1:1102:17479:20678	1000	-	30969867	30969922	128,0,128
chr9	108008079	108008157	M02251:22:000000000-A7YAN:1:1102:17534:18243	1000	+	108008079	108008157	128,0,128
chr6	97371817	97371901	M02251:22:000000000-A7YAN:1:1102:17730:20271	1000	-	97371817	97371901	128,0,128
chr11	118789951	118790070	M02251:22:000000000-A7YAN:1:1102:17735:18213	1000	+	118789951	118790070	128,0,128
chr18	57585700	57585800	M02251:22:000000000-A7YAN:1:1102:17751:26219	1000	+	57585700	57585800	128,0,128
chr16	29728286	29728350	M02251:22:000000000-A7YAN:1:1102:17849:19304	1000	+	29728286	29728350	128,0,128
chr17	20435928	20436049	M02251:22:000000000-A7YAN:1:1102:17896:9185	1000	-	20435928	20436049	128,0,128
chr12	53638519	53638584	M02251:22:000000000-A7YAN:1:1102:17905:19191	1000	+	53638519	53638584	128,0,128
chr17	1664660	1664712	M02251:22:000000000-A7YAN:1:1102:17920:27983	1000	+	1664660	1664712	128,0,128
chr16	84582864	84582912	M02251:22:000000000-A7YAN:1:1102:17936:20040	1000	+	84582864	84582912	128,0,128
chr13	95969415	95969453	M02251:22:000000000-A7YAN:1:1102:17943:14299	1000	+	95969415	95969453	128,0,128
chr3	156272422	156272477	M02251:22:000000000-A7YAN:1:1102:17957:15498	1000	+	156272422	156272477	128,0,128
chr6	170475472	170475583	M02251:22:000000000-A7YAN:1:1102:17983:17758	1000	-	170475472	170475583	128,0,128
chr10	22293961	22294027	M02251:22:000000000-A7YAN:1:1102:18027:25689	1000	-	22293961	22294027	128,0,128
chr7	101465872	101466013	M02251:22:000000000-A7YAN:1:1102:18045:12440	1000	-	101465872	101466013	128,0,128
chr17	40541426	40541488	M02251:22:000000000-A7YAN:1:1102:18133:3300	1000	+	40541426	40541488	128,0,128
chr15	63801693	63801775	M02251:22:000000000-A7YAN:1:1102:18158:24184	1000	-	63801693	63801775	128,0,128
chr17	26132779	26132954	M02251:22:000000000-A7YAN:1:1102:18171:17462	1000	-	26132779	26132954	128,0,128
chr2	242042202	242042275	M02251:22:000000000-A7YAN:1:1102:18172:12693	1000	-	242042202	242042275	128,0,128
chr1	117397937	117398019	M02251:22:000000000-A7YAN:1:1102:18175:5708	1000	+	117397937	117398019	128,0,128
chr11	64099834	64099926	M02251:22:000000000-A7YAN:1:1102:18208:11547	1000	+	64099834	64099926	128,0,128
chr4	6642698	6642832	M02251:22:000000000-A7YAN:1:1102:18229:18448	1000	-	6642698	6642832	128,0,128
chr9	136120792	136120833	M02251:22:000000000-A7YAN:1:1102:18237:18373	1000	-	136120792	136120833	128,0,128
chr3	120070011	120070092	M02251:22:000000000-A7YAN:1:1102:18249:5885	1000	+	120070011	120070092	128,0,128
chr21	37693888	37693918	M02251:22:000000000-A7YAN:1:1102:18254:16457	1000	+	37693888	37693918	128,0,128
chr7	135346307	135346336	M02251:22:000000000-A7YAN:1:1102:18370:13930	1000	+	135346307	135346336	128,0,128
chr9	94667768	94667858	M02251:22:000000000-A7YAN:1:1102:18389:17157	1000	+	94667768	94667858	128,0,128
chr9	139136407	139136643	M02251:22:000000000-A7YAN:1:1102:18401:11626	1000	+	139136407	139136643	128,0,128
chr17	30669967	30670175	M02251:22:000000000-A7YAN:1:1102:18425:11051	1000	+	30669967	30670175	128,0,128
chr20	30466733	30466897	M02251:22:000000000-A7YAN:1:1102:18430:10265	1000	+	30466733	30466897	128,0,128
chr1	63250698	63250728	M02251:22:000000000-A7YAN:1:1102:18477:17765	1000	-	63250698	63250728	128,0,128
chr6	36411157	36411280	M02251:22:000000000-A7YAN:1:1102:18491:12710	1000	-	36411157	36411280	128,0,128
chr11	65150172	65150233	M02251:22:000000000-A7YAN:1:1102:18500:18241	1000	+	65150172	65150233	128,0,128
chr2	70054835	70054919	M02251:22:000000000-A7YAN:1:1102:18538:25501	1000	-	70054835	70054919	128,0,128
chr1	143917538	143917571	M02251:22:000000000-A7YAN:1:1102:18565:11237	1000	+	143917538	143917571	128,0,128
chr9	21987637	21987695	M02251:22:000000000-A7YAN:1:1102:18565:5228	1000	+	21987637	21987695	128,0,128
chr1	64059161	64059289	M02251:22:000000000-A7YAN:1:1102:18575:17771	1000	+	64059161	64059289	128,0,128
chr12	120875385	120875434	M02251:22:000000000-A7YAN:1:1102:18589:21760	1000	+	120875385	120875434	128,0,128
chr10	99257948	99258091	M02251:22:000000000-A7YAN:1:1102:18611:9971	1000	+	99257948	99258091	128,0,128
chr9	68829860	68829952	M02251:22:000000000-A7YAN:1:1102:18732:25022	1000	-	68829860	68829952	128,0,128
chr5	16617597	16617625	M02251:22:000000000-A7YAN:1:1102:18752:4490	1000	+	16617597	16617625	128,0,128
chr9	66527913	66527962	M02251:22:000000000-A7YAN:1:1102:18786:7881	1000	-	66527913	66527962	128,0,128
chr6	90062100	90062172	M02251:22:000000000-A7YAN:1:1102:18788:10668	1000	-	90062100	90062172	128,0,128
chr2	203242707	203242736	M02251:22:000000000-A7YAN:1:1102:18829:16651	1000	-	203242707	203242736	128,0,128
chrX	153708386	153708512	M02251:22:000000000-A7YAN:1:1102:18836:10997	1000	+	153708386	153708512	128,0,128
chr1	26053793	26053827	M02251:22:000000000-A7YAN:1:1102:18853:12534	1000	-	26053793	26053827	128,0,128
chr1	224007374	224007490	M02251:22:000000000-A7YAN:1:1102:18881:9941	1000	-	224007374	224007490	128,0,128
chr16	75098958	75099092	M02251:22:000000000-A7YAN:1:1102:18884:22038	1000	-	75098958	75099092	128,0,128
chr18	20050297	20050403	M02251:22:000000000-A7YAN:1:1102:18894:8417	1000	-	20050297	20050403	128,0,128
chr21	30303824	30303893	M02251:22:000000000-A7YAN:1:1102:18932:11250	1000	+	30303824	30303893	128,0,128
chr5	138720421	138720447	M02251:22:000000000-A7YAN:1:1102:18992:18071	1000	+	138720421	138720447	128,0,128
chr12	57082635	57082771	M02251:22:000000000-A7YAN:1:1102:19054:12266	1000	-	57082635	57082771	128,0,128
chr11	34300169	34300348	M02251:22:000000000-A7YAN:1:1102:19075:26344	1000	-	34300169	34300348	128,0,128
chr17	26647625	26647652	M02251:22:000000000-A7YAN:1:1102:19079:14275	1000	+	26647625	26647652	128,0,128
chr5	176120129	176120200	M02251:22:000000000-A7YAN:1:1102:19221:5210	1000	+	176120129	176120200	128,0,128
chr17	27914971	27915055	M02251:22:000000000-A7YAN:1:1102:19239:3807	1000	-	27914971	27915055	128,0,128
chr10	71077945	71078057	M02251:22:000000000-A7YAN:1:1102:19254:15866	1000	+	71077945	71078057	128,0,128
chr22	39191286	39191478	M02251:22:000000000-A7YAN:1:1102:19386:21114	1000	+	39191286	39191478	128,0,128
chr20	42661656	42661732	M02251:22:000000000-A7YAN:1:1102:19394:25530	1000	-	42661656	42661732	128,0,128
chr3	46426127	46426199	M02251:22:000000000-A7YAN:1:1102:19408:19061	1000	-	46426127	46426199	128,0,128
chr2	48128840	48128900	M02251:22:000000000-A7YAN:1:1102:19450:11849	1000	-	48128840	48128900	128,0,128
chr6	32935646	32935691	M02251:22:000000000-A7YAN:1:1102:19451:19592	1000	-	32935646	32935691	128,0,128
chr5	89769586	89769635	M02251:22:000000000-A7YAN:1:1102:19472:19607	1000	+	89769586	89769635	128,0,128
chr2	112252279	112252315	M02251:22:000000000-A7YAN:1:1102:19473:19257	1000	-	112252279	112252315	128,0,128
chr3	48594968	48595015	M02251:22:000000000-A7YAN:1:1102:19475:4979	1000	+	48594968	48595015	128,0,128
chr2	39250480	39250508	M02251:22:000000000-A7YAN:1:1102:19527:16622	1000	+	39250480	39250508	128,0,128
chr9	79790553	79790612	M02251:22:000000000-A7YAN:1:1102:19531:18042	1000	+	79790553	79790612	128,0,128
chr21	30269027	30269074	M02251:22:000000000-A7YAN:1:1102:19609:13181	1000	-	30269027	30269074	128,0,128
chr11	118442577	118442607	M02251:22:000000000-A7YAN:1:1102:19634:10344	1000	+	118442577	118442607	128,0,128
chr3	197677623	197677759	M02251:22:000000000-A7YAN:1:1102:19685:24905	1000	+	197677623	197677759	128,0,128
chr17	38218705	38218733	M02251:22:000000000-A7YAN:1:1102:19700:3561	1000	-	38218705	38218733	128,0,128
chr21	14542481	14542515	M02251:22:000000000-A7YAN:1:1102:19703:5026	1000	-	14542481	14542515	128,0,128
chr3	48840353	48840404	M02251:22:000000000-A7YAN:1:1102:19718:23258	1000	-	48840353	48840404	128,0,128
chr1	16156296	16156437	M02251:22:000000000-A7YAN:1:1102:19767:9538	1000	-	16156296	16156437	128,0,128
chr5	180612494	180612558	M02251:22:000000000-A7YAN:1:1102:19801:10325	1000	-	180612494	180612558	128,0,128
chr7	35225008	35225073	M02251:22:000000000-A7YAN:1:1102:19801:11008	1000	+	35225008	35225073	128,0,128
chr11	118792046	118792133	M02251:22:000000000-A7YAN:1:1102:19826:14948	1000	+	118792046	118792133	128,0,128
chr6	64960896	64961026	M02251:22:000000000-A7YAN:1:1102:19905:9685	1000	+	64960896	64961026	128,0,128
chr12	49337435	49337461	M02251:22:000000000-A7YAN:1:1102:19944:28328	1000	+	49337435	49337461	128,0,128
chr4	30823247	30823343	M02251:22:000000000-A7YAN:1:1102:19987:2033	1000	-	30823247	30823343	128,0,128
chr1	1509172	1509204	M02251:22:000000000-A7YAN:1:1102:20048:4973	1000	+	1509172	1509204	128,0,128
chr15	40632430	40632473	M02251:22:000000000-A7YAN:1:1102:20136:18001	1000	+	40632430	40632473	128,0,128
chr22	39895625	39895702	M02251:22:000000000-A7YAN:1:1102:20146:6705	1000	-	39895625	39895702	128,0,128
chr1	155569306	155569376	M02251:22:000000000-A7YAN:1:1102:20166:12804	1000	+	155569306	155569376	128,0,128
chr12	122240015	122240126	M02251:22:000000000-A7YAN:1:1102:20220:7023	1000	+	122240015	122240126	128,0,128
chr16	53534963	53535000	M02251:22:000000000-A7YAN:1:1102:20225:26407	1000	+	53534963	53535000	128,0,128
chr17	27045807	27045877	M02251:22:000000000-A7YAN:1:1102:20243:9087	1000	-	27045807	27045877	128,0,128
chr19	56110800	56110827	M02251:22:000000000-A7YAN:1:1102:20247:16774	1000	-	56110800	56110827	128,0,128
chr1	200377639	200377793	M02251:22:000000000-A7YAN:1:1102:20439:15529	1000	-	200377639	200377793	128,0,128
chr14	69056273	69056346	M02251:22:000000000-A7YAN:1:1102:20493:19792	1000	+	69056273	69056346	128,0,128
chr19	45148117	45148259	M02251:22:000000000-A7YAN:1:1102:20513:16571	1000	-	45148117	45148259	128,0,128
chrX	153626283	153626419	M02251:22:000000000-A7YAN:1:1102:20521:15159	1000	-	153626283	153626419	128,0,128
chr10	44361996	44362078	M02251:22:000000000-A7YAN:1:1102:20569:12185	1000	+	44361996	44362078	128,0,128
chr2	39664798	39664881	M02251:22:000000000-A7YAN:1:1102:20589:13500	1000	+	39664798	39664881	128,0,128
chr19	30302159	30302284	M02251:22:000000000-A7YAN:1:1102:20694:12416	1000	+	30302159	30302284	128,0,128
chr9	19380925	19381046	M02251:22:000000000-A7YAN:1:1102:20748:16275	1000	-	19380925	19381046	128,0,128
chr19	1325127	1325185	M02251:22:000000000-A7YAN:1:1102:20805:8837	1000	+	1325127	1325185	128,0,128
chr12	52299728	52299871	M02251:22:000000000-A7YAN:1:1102:20817:16107	1000	+	52299728	52299871	128,0,128
chr20	19739298	19739407	M02251:22:000000000-A7YAN:1:1102:20835:8221	1000	+	19739298	19739407	128,0,128
chr2	175199887	175199961	M02251:22:000000000-A7YAN:1:1102:20900:10222	1000	-	175199887	175199961	128,0,128
chr12	54367194	54367231	M02251:22:000000000-A7YAN:1:1102:20900:13844	1000	+	54367194	54367231	128,0,128
chr17	42324102	42324256	M02251:22:000000000-A7YAN:1:1102:20945:8032	1000	+	42324102	42324256	128,0,128
chr20	3086457	3086548	M02251:22:000000000-A7YAN:1:1102:2112:16842	1000	+	3086457	3086548	128,0,128
chr12	98961719	98961835	M02251:22:000000000-A7YAN:1:1102:21182:14285	1000	-	98961719	98961835	128,0,128
chr20	48729916	48729962	M02251:22:000000000-A7YAN:1:1102:21182:18160	1000	-	48729916	48729962	128,0,128
chr17	56003473	56003542	M02251:22:000000000-A7YAN:1:1102:21206:12316	1000	+	56003473	56003542	128,0,128
chr16	30908725	30908802	M02251:22:000000000-A7YAN:1:1102:21239:12422	1000	-	30908725	30908802	128,0,128
chr1	84944225	84944319	M02251:22:000000000-A7YAN:1:1102:21319:21359	1000	-	84944225	84944319	128,0,128
chr19	50254569	50254640	M02251:22:000000000-A7YAN:1:1102:21323:20078	1000	-	50254569	50254640	128,0,128
chr10	99393683	99393723	M02251:22:000000000-A7YAN:1:1102:21368:14947	1000	+	99393683	99393723	128,0,128
chr3	50574401	50574468	M02251:22:000000000-A7YAN:1:1102:21369:8670	1000	-	50574401	50574468	128,0,128
chr17	39969315	39969423	M02251:22:000000000-A7YAN:1:1102:21413:5554	1000	-	39969315	39969423	128,0,128
chr17	57910411	57910493	M02251:22:000000000-A7YAN:1:1102:21465:8669	1000	+	57910411	57910493	128,0,128
chr16	88840195	88840248	M02251:22:000000000-A7YAN:1:1102:21510:17199	1000	+	88840195	88840248	128,0,128
chr11	31853723	31853768	M02251:22:000000000-A7YAN:1:1102:21567:9837	1000	-	31853723	31853768	128,0,128
chr20	42286399	42286556	M02251:22:000000000-A7YAN:1:1102:21569:20927	1000	-	42286399	42286556	128,0,128
chr10	90015485	90015574	M02251:22:000000000-A7YAN:1:1102:21582:21848	1000	-	90015485	90015574	128,0,128
chr11	62340432	62340512	M02251:22:000000000-A7YAN:1:1102:21587:9777	1000	-	62340432	62340512	128,0,128
chr10	123315997	123316119	M02251:22:000000000-A7YAN:1:1102:21611:10098	1000	+	123315997	123316119	128,0,128
chrX	23822021	23822124	M02251:22:000000000-A7YAN:1:1102:21651:12626	1000	-	23822021	23822124	128,0,128
chr20	30775727	30775797	M02251:22:000000000-A7YAN:1:1102:21651:17904	1000	+	30775727	30775797	128,0,128
chr1	120558370	120558484	M02251:22:000000000-A7YAN:1:1102:21704:12752	1000	-	120558370	120558484	128,0,128
chr22	16415190	16415289	M02251:22:000000000-A7YAN:1:1102:21768:21428	1000	-	16415190	16415289	128,0,128
chr10	74106138	74106181	M02251:22:000000000-A7YAN:1:1102:21849:19577	1000	-	74106138	74106181	128,0,128
chr4	187126205	187126280	M02251:22:000000000-A7YAN:1:1102:21870:13986	1000	+	187126205	187126280	128,0,128
chr22	43711485	43711614	M02251:22:000000000-A7YAN:1:1102:21940:11038	1000	+	43711485	43711614	128,0,128
chr4	83821047	83821106	M02251:22:000000000-A7YAN:1:1102:22029:22830	1000	-	83821047	83821106	128,0,128
chr22	31893263	31893418	M02251:22:000000000-A7YAN:1:1102:22070:23035	1000	-	31893263	31893418	128,0,128
chrX	39959024	39959143	M02251:22:000000000-A7YAN:1:1102:22073:13319	1000	+	39959024	39959143	128,0,128
chr15	74908551	74908721	M02251:22:000000000-A7YAN:1:1102:22098:15909	1000	-	74908551	74908721	128,0,128
chr11	94707228	94707306	M02251:22:000000000-A7YAN:1:1102:22156:9063	1000	-	94707228	94707306	128,0,128
chr14	69863841	69863896	M02251:22:000000000-A7YAN:1:1102:22173:12697	1000	-	69863841	69863896	128,0,128
chr18	29674511	29674582	M02251:22:000000000-A7YAN:1:1102:22183:4021	1000	+	29674511	29674582	128,0,128
chr10	88860526	88860625	M02251:22:000000000-A7YAN:1:1102:22222:12109	1000	-	88860526	88860625	128,0,128
chr1	225117802	225117845	M02251:22:000000000-A7YAN:1:1102:22269:11640	1000	-	225117802	225117845	128,0,128
chr4	170876870	170876920	M02251:22:000000000-A7YAN:1:1102:22280:13029	1000	-	170876870	170876920	128,0,128
chr5	164053661	164053774	M02251:22:000000000-A7YAN:1:1102:2229:13013	1000	-	164053661	164053774	128,0,128
chr19	6601056	6601121	M02251:22:000000000-A7YAN:1:1102:22312:14905	1000	+	6601056	6601121	128,0,128
chr14	23294009	23294095	M02251:22:000000000-A7YAN:1:1102:22322:17135	1000	-	23294009	23294095	128,0,128
chr9	16571144	16571323	M02251:22:000000000-A7YAN:1:1102:22330:10864	1000	-	16571144	16571323	128,0,128
chr17	41011070	41011115	M02251:22:000000000-A7YAN:1:1102:22493:23735	1000	-	41011070	41011115	128,0,128
chrX	134124645	134124728	M02251:22:000000000-A7YAN:1:1102:22571:8262	1000	-	134124645	134124728	128,0,128
chr19	11736669	11736730	M02251:22:000000000-A7YAN:1:1102:22572:14646	1000	-	11736669	11736730	128,0,128
chr12	115734344	115734507	M02251:22:000000000-A7YAN:1:1102:22623:14340	1000	-	115734344	115734507	128,0,128
chr17	70618447	70618481	M02251:22:000000000-A7YAN:1:1102:22626:4160	1000	+	70618447	70618481	128,0,128
chr17	79817342	79817470	M02251:22:000000000-A7YAN:1:1102:22660:9587	1000	-	79817342	79817470	128,0,128
chr15	78863669	78863792	M02251:22:000000000-A7YAN:1:1102:22739:22640	1000	-	78863669	78863792	128,0,128
chr1	41158384	41158416	M02251:22:000000000-A7YAN:1:1102:22785:11615	1000	+	41158384	41158416	128,0,128
chr12	117318264	117318325	M02251:22:000000000-A7YAN:1:1102:22793:10610	1000	-	117318264	117318325	128,0,128
chr5	84959607	84959697	M02251:22:000000000-A7YAN:1:1102:22861:17828	1000	+	84959607	84959697	128,0,128
chr7	99103396	99103438	M02251:22:000000000-A7YAN:1:1102:22872:5368	1000	+	99103396	99103438	128,0,128
chr12	6447390	6447442	M02251:22:000000000-A7YAN:1:1102:22953:10229	1000	+	6447390	6447442	128,0,128
chr19	14530591	14530713	M02251:22:000000000-A7YAN:1:1102:22958:12293	1000	-	14530591	14530713	128,0,128
chr7	135184828	135184884	M02251:22:000000000-A7YAN:1:1102:23024:12857	1000	-	135184828	135184884	128,0,128
chr10	72995406	72995457	M02251:22:000000000-A7YAN:1:1102:23030:22970	1000	+	72995406	72995457	128,0,128
chr8	11661346	11661533	M02251:22:000000000-A7YAN:1:1102:23057:16826	1000	-	11661346	11661533	128,0,128
chr7	158321223	158321260	M02251:22:000000000-A7YAN:1:1102:23058:7362	1000	-	158321223	158321260	128,0,128
chr2	242253945	242253973	M02251:22:000000000-A7YAN:1:1102:23127:11888	1000	-	242253945	242253973	128,0,128
chr11	62492227	62492286	M02251:22:000000000-A7YAN:1:1102:23128:15009	1000	-	62492227	62492286	128,0,128
chr17	46795606	46795712	M02251:22:000000000-A7YAN:1:1102:23144:21553	1000	-	46795606	46795712	128,0,128
chr12	77964276	77964334	M02251:22:000000000-A7YAN:1:1102:23175:4097	1000	-	77964276	77964334	128,0,128
chr15	75182038	75182078	M02251:22:000000000-A7YAN:1:1102:23192:18958	1000	-	75182038	75182078	128,0,128
chr4	10522273	10522384	M02251:22:000000000-A7YAN:1:1102:23196:18431	1000	+	10522273	10522384	128,0,128
chr10	51341968	51342020	M02251:22:000000000-A7YAN:1:1102:23198:19694	1000	+	51341968	51342020	128,0,128
chr7	116659692	116659740	M02251:22:000000000-A7YAN:1:1102:23226:8014	1000	+	116659692	116659740	128,0,128
chr2	134027492	134027588	M02251:22:000000000-A7YAN:1:1102:23243:23378	1000	-	134027492	134027588	128,0,128
chr17	76312234	76312304	M02251:22:000000000-A7YAN:1:1102:23259:9696	1000	-	76312234	76312304	128,0,128
chr1	3309297	3309356	M02251:22:000000000-A7YAN:1:1102:23266:22944	1000	+	3309297	3309356	128,0,128
chr2	58487707	58487760	M02251:22:000000000-A7YAN:1:1102:23297:21702	1000	+	58487707	58487760	128,0,128
chr12	53713226	53713420	M02251:22:000000000-A7YAN:1:1102:23298:16845	1000	-	53713226	53713420	128,0,128
chr15	66995393	66995487	M02251:22:000000000-A7YAN:1:1102:23399:22710	1000	+	66995393	66995487	128,0,128
chrX	36278945	36278982	M02251:22:000000000-A7YAN:1:1102:23403:8048	1000	+	36278945	36278982	128,0,128
chr17	73873682	73873762	M02251:22:000000000-A7YAN:1:1102:23409:14971	1000	-	73873682	73873762	128,0,128
chr7	74064218	74064290	M02251:22:000000000-A7YAN:1:1102:2343:18756	1000	-	74064218	74064290	128,0,128
chr12	122984076	122984219	M02251:22:000000000-A7YAN:1:1102:23440:15198	1000	+	122984076	122984219	128,0,128
chr15	96885805	96885909	M02251:22:000000000-A7YAN:1:1102:23468:6360	1000	-	96885805	96885909	128,0,128
chr17	73513514	73513559	M02251:22:000000000-A7YAN:1:1102:23516:12502	1000	-	73513514	73513559	128,0,128
chr19	1439090	1439128	M02251:22:000000000-A7YAN:1:1102:23582:6002	1000	-	1439090	1439128	128,0,128
chr12	100377869	100378004	M02251:22:000000000-A7YAN:1:1102:23690:15384	1000	-	100377869	100378004	128,0,128
chr16	89358463	89358620	M02251:22:000000000-A7YAN:1:1102:23765:4678	1000	+	89358463	89358620	128,0,128
chr7	116592996	116593028	M02251:22:000000000-A7YAN:1:1102:23780:10290	1000	+	116592996	116593028	128,0,128
chr12	8058271	8058324	M02251:22:000000000-A7YAN:1:1102:23789:4197	1000	+	8058271	8058324	128,0,128
chr9	135283854	135284038	M02251:22:000000000-A7YAN:1:1102:23829:6767	1000	+	135283854	135284038	128,0,128
chr10	53866949	53867141	M02251:22:000000000-A7YAN:1:1102:2382:13454	1000	+	53866949	53867141	128,0,128
chr12	52215360	52215422	M02251:22:000000000-A7YAN:1:1102:23831:7006	1000	+	52215360	52215422	128,0,128
chr3	72780191	72780253	M02251:22:000000000-A7YAN:1:1102:23854:16645	1000	-	72780191	72780253	128,0,128
chr1	216357982	216358027	M02251:22:000000000-A7YAN:1:1102:23890:16803	1000	+	216357982	216358027	128,0,128
chr1	147861324	147861375	M02251:22:000000000-A7YAN:1:1102:23901:10777	1000	+	147861324	147861375	128,0,128
chr13	74705385	74705418	M02251:22:000000000-A7YAN:1:1102:23931:12763	1000	-	74705385	74705418	128,0,128
chr2	238613098	238613233	M02251:22:000000000-A7YAN:1:1102:23945:10693	1000	-	238613098	238613233	128,0,128
chr7	77046061	77046185	M02251:22:000000000-A7YAN:1:1102:23977:12152	1000	-	77046061	77046185	128,0,128
chr7	72299683	72299780	M02251:22:000000000-A7YAN:1:1102:24010:15866	1000	+	72299683	72299780	128,0,128
chr7	155303011	155303041	M02251:22:000000000-A7YAN:1:1102:24077:10560	1000	-	155303011	155303041	128,0,128
chr14	20810182	20810300	M02251:22:000000000-A7YAN:1:1102:24092:8641	1000	+	20810182	20810300	128,0,128
chr3	49058285	49058434	M02251:22:000000000-A7YAN:1:1102:24113:12342	1000	+	49058285	49058434	128,0,128
chr5	95864044	95864150	M02251:22:000000000-A7YAN:1:1102:24119:7032	1000	-	95864044	95864150	128,0,128
chr17	61044250	61044340	M02251:22:000000000-A7YAN:1:1102:24155:14772	1000	-	61044250	61044340	128,0,128
chr1	156024235	156024406	M02251:22:000000000-A7YAN:1:1102:24180:9976	1000	+	156024235	156024406	128,0,128
chr5	175854721	175854772	M02251:22:000000000-A7YAN:1:1102:24307:6987	1000	+	175854721	175854772	128,0,128
chr17	80286797	80286831	M02251:22:000000000-A7YAN:1:1102:24351:14993	1000	-	80286797	80286831	128,0,128
chr5	90388666	90388744	M02251:22:000000000-A7YAN:1:1102:24423:12474	1000	+	90388666	90388744	128,0,128
chr16	87812146	87812235	M02251:22:000000000-A7YAN:1:1102:24452:5835	1000	-	87812146	87812235	128,0,128
chr3	183356959	183357005	M02251:22:000000000-A7YAN:1:1102:24483:20463	1000	-	183356959	183357005	128,0,128
chr17	27225199	27225232	M02251:22:000000000-A7YAN:1:1102:24488:8709	1000	+	27225199	27225232	128,0,128
chr6	21781563	21781678	M02251:22:000000000-A7YAN:1:1102:24570:10312	1000	-	21781563	21781678	128,0,128
chr15	75075454	75075518	M02251:22:000000000-A7YAN:1:1102:24604:19472	1000	+	75075454	75075518	128,0,128
chr18	32222617	32222679	M02251:22:000000000-A7YAN:1:1102:2463:14427	1000	+	32222617	32222679	128,0,128
chr6	134525927	134525965	M02251:22:000000000-A7YAN:1:1102:24738:15809	1000	+	134525927	134525965	128,0,128
chr7	1062025	1062065	M02251:22:000000000-A7YAN:1:1102:24757:10897	1000	-	1062025	1062065	128,0,128
chr19	47516515	47516617	M02251:22:000000000-A7YAN:1:1102:24780:12858	1000	+	47516515	47516617	128,0,128
chr17	41176810	41176841	M02251:22:000000000-A7YAN:1:1102:24794:15028	1000	-	41176810	41176841	128,0,128
chr4	55003517	55003592	M02251:22:000000000-A7YAN:1:1102:24809:13966	1000	+	55003517	55003592	128,0,128
chr11	12341025	12341100	M02251:22:000000000-A7YAN:1:1102:24839:16152	1000	-	12341025	12341100	128,0,128
chr9	130186520	130186648	M02251:22:000000000-A7YAN:1:1102:2493:12462	1000	+	130186520	130186648	128,0,128
chr9	99409407	99409513	M02251:22:000000000-A7YAN:1:1102:24955:12848	1000	+	99409407	99409513	128,0,128
chr10	22584927	22584964	M02251:22:000000000-A7YAN:1:1102:25092:9351	1000	+	22584927	22584964	128,0,128
chr10	98345783	98345820	M02251:22:000000000-A7YAN:1:1102:25217:21348	1000	+	98345783	98345820	128,0,128
chr1	236865036	236865144	M02251:22:000000000-A7YAN:1:1102:25321:24789	1000	-	236865036	236865144	128,0,128
chr15	47971017	47971069	M02251:22:000000000-A7YAN:1:1102:25329:6806	1000	+	47971017	47971069	128,0,128
chr15	93363119	93363208	M02251:22:000000000-A7YAN:1:1102:25482:12502	1000	-	93363119	93363208	128,0,128
chr14	83109254	83109318	M02251:22:000000000-A7YAN:1:1102:25526:7102	1000	-	83109254	83109318	128,0,128
chr7	44896071	44896133	M02251:22:000000000-A7YAN:1:1102:25534:9425	1000	+	44896071	44896133	128,0,128
chr19	50095252	50095327	M02251:22:000000000-A7YAN:1:1102:2553:16679	1000	-	50095252	50095327	128,0,128
chr3	132096160	132096206	M02251:22:000000000-A7YAN:1:1102:25542:16654	1000	+	132096160	132096206	128,0,128
chr12	122327553	122327668	M02251:22:000000000-A7YAN:1:1102:25548:13683	1000	-	122327553	122327668	128,0,128
chr20	58438073	58438129	M02251:22:000000000-A7YAN:1:1102:25579:8601	1000	+	58438073	58438129	128,0,128
chr17	74700952	74701022	M02251:22:000000000-A7YAN:1:1102:25618:16456	1000	-	74700952	74701022	128,0,128
chr4	103998890	103998961	M02251:22:000000000-A7YAN:1:1102:25722:19011	1000	-	103998890	103998961	128,0,128
chr1	229073949	229074024	M02251:22:000000000-A7YAN:1:1102:25742:10558	1000	+	229073949	229074024	128,0,128
chr19	39891874	39891925	M02251:22:000000000-A7YAN:1:1102:25771:17205	1000	+	39891874	39891925	128,0,128
chr13	100629150	100629186	M02251:22:000000000-A7YAN:1:1102:25802:17440	1000	+	100629150	100629186	128,0,128
chr10	127400029	127400073	M02251:22:000000000-A7YAN:1:1102:25891:9371	1000	-	127400029	127400073	128,0,128
chr22	38903110	38903199	M02251:22:000000000-A7YAN:1:1102:26011:8653	1000	+	38903110	38903199	128,0,128
chr8	37642645	37642785	M02251:22:000000000-A7YAN:1:1102:26107:11089	1000	+	37642645	37642785	128,0,128
chr17	38754161	38754217	M02251:22:000000000-A7YAN:1:1102:26110:6243	1000	-	38754161	38754217	128,0,128
chr2	42370769	42370807	M02251:22:000000000-A7YAN:1:1102:26126:15840	1000	+	42370769	42370807	128,0,128
chr20	37258466	37258509	M02251:22:000000000-A7YAN:1:1102:26282:12321	1000	-	37258466	37258509	128,0,128
chr10	24971488	24971527	M02251:22:000000000-A7YAN:1:1102:26397:6900	1000	-	24971488	24971527	128,0,128
chr15	83680816	83680947	M02251:22:000000000-A7YAN:1:1102:26507:14914	1000	+	83680816	83680947	128,0,128
chr4	159703335	159703545	M02251:22:000000000-A7YAN:1:1102:26619:15726	1000	-	159703335	159703545	128,0,128
chr19	4794126	4794211	M02251:22:000000000-A7YAN:1:1102:26775:11606	1000	-	4794126	4794211	128,0,128
chr1	28257730	28257805	M02251:22:000000000-A7YAN:1:1102:26836:12914	1000	+	28257730	28257805	128,0,128
chr1	91869584	91869678	M02251:22:000000000-A7YAN:1:1102:27099:14096	1000	+	91869584	91869678	128,0,128
chr19	6601635	6601687	M02251:22:000000000-A7YAN:1:1102:27175:9386	1000	+	6601635	6601687	128,0,128
chr2	11484352	11484436	M02251:22:000000000-A7YAN:1:1102:27199:8273	1000	-	11484352	11484436	128,0,128
chr21	35317757	35317793	M02251:22:000000000-A7YAN:1:1102:27206:8229	1000	+	35317757	35317793	128,0,128
chr19	50181609	50181794	M02251:22:000000000-A7YAN:1:1102:27216:9979	1000	-	50181609	50181794	128,0,128
chr15	65904321	65904366	M02251:22:000000000-A7YAN:1:1102:27314:9969	1000	+	65904321	65904366	128,0,128
chr5	176960412	176960465	M02251:22:000000000-A7YAN:1:1102:27391:15424	1000	+	176960412	176960465	128,0,128
chr19	528499	528583	M02251:22:000000000-A7YAN:1:1102:27391:7737	1000	+	528499	528583	128,0,128
chr7	34367819	34367852	M02251:22:000000000-A7YAN:1:1102:27419:7680	1000	+	34367819	34367852	128,0,128
chr12	105352757	105352790	M02251:22:000000000-A7YAN:1:1102:27461:8786	1000	+	105352757	105352790	128,0,128
chr12	54385016	54385330	M02251:22:000000000-A7YAN:1:1102:27729:13921	1000	+	54385016	54385330	128,0,128
chr9	140318039	140318135	M02251:22:000000000-A7YAN:1:1102:27757:9268	1000	+	140318039	140318135	128,0,128
chr17	45962621	45962701	M02251:22:000000000-A7YAN:1:1102:27851:8769	1000	-	45962621	45962701	128,0,128
chr5	158500585	158500621	M02251:22:000000000-A7YAN:1:1102:28009:9710	1000	+	158500585	158500621	128,0,128
chr15	66663610	66663644	M02251:22:000000000-A7YAN:1:1102:28021:9060	1000	-	66663610	66663644	128,0,128
chr7	155300903	155301065	M02251:22:000000000-A7YAN:1:1102:2806:13927	1000	-	155300903	155301065	128,0,128
chr12	45341768	45341845	M02251:22:000000000-A7YAN:1:1102:28316:14929	1000	-	45341768	45341845	128,0,128
chr11	65187738	65187807	M02251:22:000000000-A7YAN:1:1102:28332:11796	1000	-	65187738	65187807	128,0,128
chr12	39281941	39281971	M02251:22:000000000-A7YAN:1:1102:2835:20601	1000	-	39281941	39281971	128,0,128
chr17	12921988	12922117	M02251:22:000000000-A7YAN:1:1102:28582:10771	1000	-	12921988	12922117	128,0,128
chr20	40322407	40322435	M02251:22:000000000-A7YAN:1:1102:28919:11731	1000	-	40322407	40322435	128,0,128
chr17	77750813	77750872	M02251:22:000000000-A7YAN:1:1102:29254:11892	1000	+	77750813	77750872	128,0,128
chr6	128801518	128801701	M02251:22:000000000-A7YAN:1:1102:2933:20926	1000	-	128801518	128801701	128,0,128
chr9	130397078	130397127	M02251:22:000000000-A7YAN:1:1102:3227:20609	1000	+	130397078	130397127	128,0,128
chr4	75811748	75811809	M02251:22:000000000-A7YAN:1:1102:3304:13106	1000	+	75811748	75811809	128,0,128
chr22	38003883	38003988	M02251:22:000000000-A7YAN:1:1102:3364:15214	1000	-	38003883	38003988	128,0,128
chr16	66729362	66729395	M02251:22:000000000-A7YAN:1:1102:3659:20678	1000	+	66729362	66729395	128,0,128
chr11	73693211	73693323	M02251:22:000000000-A7YAN:1:1102:3786:11385	1000	-	73693211	73693323	128,0,128
chr2	73965045	73965192	M02251:22:000000000-A7YAN:1:1102:3988:12103	1000	-	73965045	73965192	128,0,128
chr9	20659563	20659629	M02251:22:000000000-A7YAN:1:1102:4038:22954	1000	+	20659563	20659629	128,0,128
chr20	49816422	49816475	M02251:22:000000000-A7YAN:1:1102:4069:11977	1000	-	49816422	49816475	128,0,128
chr12	7034286	7034337	M02251:22:000000000-A7YAN:1:1102:4081:20990	1000	-	7034286	7034337	128,0,128
chr6	162036022	162036146	M02251:22:000000000-A7YAN:1:1102:4168:18535	1000	-	162036022	162036146	128,0,128
chr3	177076227	177076304	M02251:22:000000000-A7YAN:1:1102:4218:19192	1000	+	177076227	177076304	128,0,128
chr4	76051940	76052037	M02251:22:000000000-A7YAN:1:1102:4317:20059	1000	-	76051940	76052037	128,0,128
chr7	20782970	20783011	M02251:22:000000000-A7YAN:1:1102:4318:19510	1000	-	20782970	20783011	128,0,128
chrY	2566930	2566961	M02251:22:000000000-A7YAN:1:1102:4414:20119	1000	-	2566930	2566961	128,0,128
chr14	100038211	100038314	M02251:22:000000000-A7YAN:1:1102:4417:10639	1000	+	100038211	100038314	128,0,128
chr2	242046924	242047104	M02251:22:000000000-A7YAN:1:1102:4420:19196	1000	+	242046924	242047104	128,0,128
chr3	23616972	23616999	M02251:22:000000000-A7YAN:1:1102:4530:16507	1000	-	23616972	23616999	128,0,128
chr5	58572407	58572520	M02251:22:000000000-A7YAN:1:1102:4568:16346	1000	-	58572407	58572520	128,0,128
chr11	85352669	85352794	M02251:22:000000000-A7YAN:1:1102:4611:16435	1000	+	85352669	85352794	128,0,128
chr6	85823566	85823642	M02251:22:000000000-A7YAN:1:1102:4627:14579	1000	-	85823566	85823642	128,0,128
chr2	218843846	218843958	M02251:22:000000000-A7YAN:1:1102:4634:11374	1000	+	218843846	218843958	128,0,128
chr19	1324050	1324082	M02251:22:000000000-A7YAN:1:1102:4638:22856	1000	+	1324050	1324082	128,0,128
chr16	68361689	68361778	M02251:22:000000000-A7YAN:1:1102:4664:15440	1000	+	68361689	68361778	128,0,128
chr18	46503025	46503103	M02251:22:000000000-A7YAN:1:1102:4685:22161	1000	+	46503025	46503103	128,0,128
chr4	86085578	86085610	M02251:22:000000000-A7YAN:1:1102:4691:16536	1000	+	86085578	86085610	128,0,128
chr5	149853146	149853238	M02251:22:000000000-A7YAN:1:1102:4698:16883	1000	+	149853146	149853238	128,0,128
chr3	100310743	100310806	M02251:22:000000000-A7YAN:1:1102:4708:21656	1000	-	100310743	100310806	128,0,128
chr17	47068033	47068076	M02251:22:000000000-A7YAN:1:1102:4740:20633	1000	+	47068033	47068076	128,0,128
chr1	27855155	27855195	M02251:22:000000000-A7YAN:1:1102:4818:23018	1000	-	27855155	27855195	128,0,128
chr11	65187115	65187144	M02251:22:000000000-A7YAN:1:1102:4832:10364	1000	+	65187115	65187144	128,0,128
chr1	45171662	45171763	M02251:22:000000000-A7YAN:1:1102:4864:22175	1000	+	45171662	45171763	128,0,128
chr5	41870285	41870322	M02251:22:000000000-A7YAN:1:1102:4881:20522	1000	-	41870285	41870322	128,0,128
chr6	20402647	20402769	M02251:22:000000000-A7YAN:1:1102:4925:19637	1000	+	20402647	20402769	128,0,128
chr2	58655465	58655504	M02251:22:000000000-A7YAN:1:1102:4954:13749	1000	-	58655465	58655504	128,0,128
chr14	73926094	73926172	M02251:22:000000000-A7YAN:1:1102:4973:23642	1000	-	73926094	73926172	128,0,128
chr22	24060622	24060670	M02251:22:000000000-A7YAN:1:1102:5008:21588	1000	+	24060622	24060670	128,0,128
chr9	108013565	108013607	M02251:22:000000000-A7YAN:1:1102:5083:11987	1000	+	108013565	108013607	128,0,128
chr19	3587341	3587438	M02251:22:000000000-A7YAN:1:1102:5084:7667	1000	-	3587341	3587438	128,0,128
chr17	56501238	56501285	M02251:22:000000000-A7YAN:1:1102:5087:22979	1000	+	56501238	56501285	128,0,128
chr12	120633697	120633760	M02251:22:000000000-A7YAN:1:1102:5121:19829	1000	-	120633697	120633760	128,0,128
chr1	28973996	28974070	M02251:22:000000000-A7YAN:1:1102:5169:20749	1000	-	28973996	28974070	128,0,128
chr11	67141585	67141671	M02251:22:000000000-A7YAN:1:1102:5226:21287	1000	+	67141585	67141671	128,0,128
chr2	140171077	140171108	M02251:22:000000000-A7YAN:1:1102:5264:16990	1000	-	140171077	140171108	128,0,128
chr19	47292535	47292606	M02251:22:000000000-A7YAN:1:1102:5300:22175	1000	-	47292535	47292606	128,0,128
chr14	22952802	22952883	M02251:22:000000000-A7YAN:1:1102:5343:23619	1000	-	22952802	22952883	128,0,128
chr10	72995703	72995753	M02251:22:000000000-A7YAN:1:1102:5344:18660	1000	-	72995703	72995753	128,0,128
chr7	93221399	93221502	M02251:22:000000000-A7YAN:1:1102:5377:20328	1000	+	93221399	93221502	128,0,128
chr6	21987012	21987109	M02251:22:000000000-A7YAN:1:1102:5405:19404	1000	-	21987012	21987109	128,0,128
chr9	19028319	19028355	M02251:22:000000000-A7YAN:1:1102:5437:14717	1000	-	19028319	19028355	128,0,128
chr19	49587699	49587791	M02251:22:000000000-A7YAN:1:1102:5437:20721	1000	+	49587699	49587791	128,0,128
chr3	49987731	49987859	M02251:22:000000000-A7YAN:1:1102:5570:14300	1000	+	49987731	49987859	128,0,128
chr9	135545005	135545085	M02251:22:000000000-A7YAN:1:1102:5581:24376	1000	-	135545005	135545085	128,0,128
chr22	36902556	36902597	M02251:22:000000000-A7YAN:1:1102:5585:17748	1000	+	36902556	36902597	128,0,128
chr16	23144502	23144671	M02251:22:000000000-A7YAN:1:1102:5632:18494	1000	-	23144502	23144671	128,0,128
chr5	174161714	174161819	M02251:22:000000000-A7YAN:1:1102:5662:13539	1000	-	174161714	174161819	128,0,128
chr18	71885181	71885224	M02251:22:000000000-A7YAN:1:1102:5727:6659	1000	+	71885181	71885224	128,0,128
chr7	73156696	73156731	M02251:22:000000000-A7YAN:1:1102:5786:14509	1000	+	73156696	73156731	128,0,128
chr1	230291129	230291175	M02251:22:000000000-A7YAN:1:1102:5790:25115	1000	-	230291129	230291175	128,0,128
chrX	30654208	30654261	M02251:22:000000000-A7YAN:1:1102:5827:7802	1000	+	30654208	30654261	128,0,128
chr5	178152154	178152220	M02251:22:000000000-A7YAN:1:1102:5838:14386	1000	-	178152154	178152220	128,0,128
chr11	118938083	118938144	M02251:22:000000000-A7YAN:1:1102:5873:14967	1000	-	118938083	118938144	128,0,128
chr3	195760498	195760592	M02251:22:000000000-A7YAN:1:1102:5885:21098	1000	-	195760498	195760592	128,0,128
chr1	161088329	161088395	M02251:22:000000000-A7YAN:1:1102:5948:24695	1000	-	161088329	161088395	128,0,128
chr14	102275027	102275125	M02251:22:000000000-A7YAN:1:1102:5980:16853	1000	-	102275027	102275125	128,0,128
chr11	35363713	35363809	M02251:22:000000000-A7YAN:1:1102:6072:9330	1000	+	35363713	35363809	128,0,128
chr1	27480511	27480632	M02251:22:000000000-A7YAN:1:1102:6093:23163	1000	+	27480511	27480632	128,0,128
chr17	7818871	7818956	M02251:22:000000000-A7YAN:1:1102:6291:17408	1000	-	7818871	7818956	128,0,128
chr11	430979	431014	M02251:22:000000000-A7YAN:1:1102:6301:15550	1000	-	430979	431014	128,0,128
chr22	32332953	32333035	M02251:22:000000000-A7YAN:1:1102:6308:23606	1000	+	32332953	32333035	128,0,128
chr17	79373245	79373315	M02251:22:000000000-A7YAN:1:1102:6331:22958	1000	+	79373245	79373315	128,0,128
chr1	27114218	27114318	M02251:22:000000000-A7YAN:1:1102:6332:16834	1000	+	27114218	27114318	128,0,128
chr9	116350093	116350247	M02251:22:000000000-A7YAN:1:1102:6336:17876	1000	-	116350093	116350247	128,0,128
chr19	40798000	40798031	M02251:22:000000000-A7YAN:1:1102:6345:15827	1000	-	40798000	40798031	128,0,128
chr17	37213585	37213620	M02251:22:000000000-A7YAN:1:1102:6461:15057	1000	+	37213585	37213620	128,0,128
chr3	72202054	72202256	M02251:22:000000000-A7YAN:1:1102:6595:20735	1000	+	72202054	72202256	128,0,128
chr1	226496641	226496697	M02251:22:000000000-A7YAN:1:1102:6607:5492	1000	-	226496641	226496697	128,0,128
chr19	47521168	47521268	M02251:22:000000000-A7YAN:1:1102:6793:10141	1000	-	47521168	47521268	128,0,128
chr17	40927129	40927179	M02251:22:000000000-A7YAN:1:1102:6795:15354	1000	+	40927129	40927179	128,0,128
chr17	46691057	46691157	M02251:22:000000000-A7YAN:1:1102:6893:18835	1000	-	46691057	46691157	128,0,128
chr1	153935761	153935809	M02251:22:000000000-A7YAN:1:1102:6927:20489	1000	-	153935761	153935809	128,0,128
chr5	177299866	177299899	M02251:22:000000000-A7YAN:1:1102:6959:7421	1000	+	177299866	177299899	128,0,128
chr12	54394311	54394389	M02251:22:000000000-A7YAN:1:1102:7031:15656	1000	-	54394311	54394389	128,0,128
chr8	42011551	42011600	M02251:22:000000000-A7YAN:1:1102:7074:24762	1000	+	42011551	42011600	128,0,128
chr8	38501234	38501280	M02251:22:000000000-A7YAN:1:1102:7140:23419	1000	+	38501234	38501280	128,0,128
chr7	114143280	114143322	M02251:22:000000000-A7YAN:1:1102:7156:19031	1000	-	114143280	114143322	128,0,128
chr1	229643624	229643662	M02251:22:000000000-A7YAN:1:1102:7245:19933	1000	-	229643624	229643662	128,0,128
chr11	4115430	4115489	M02251:22:000000000-A7YAN:1:1102:7309:7173	1000	+	4115430	4115489	128,0,128
chr11	101990658	101990743	M02251:22:000000000-A7YAN:1:1102:7322:23838	1000	+	101990658	101990743	128,0,128
chr10	7328382	7328473	M02251:22:000000000-A7YAN:1:1102:7336:23673	1000	+	7328382	7328473	128,0,128
chr17	40896292	40896382	M02251:22:000000000-A7YAN:1:1102:7341:19319	1000	-	40896292	40896382	128,0,128
chr1	28560357	28560411	M02251:22:000000000-A7YAN:1:1102:7360:15389	1000	-	28560357	28560411	128,0,128
chr7	87266659	87266694	M02251:22:000000000-A7YAN:1:1102:7370:14146	1000	+	87266659	87266694	128,0,128
chr17	41560011	41560073	M02251:22:000000000-A7YAN:1:1102:7383:25127	1000	-	41560011	41560073	128,0,128
chr22	36320691	36320735	M02251:22:000000000-A7YAN:1:1102:7407:20619	1000	-	36320691	36320735	128,0,128
chr22	38430850	38430961	M02251:22:000000000-A7YAN:1:1102:7414:18415	1000	-	38430850	38430961	128,0,128
chr14	105633627	105633657	M02251:22:000000000-A7YAN:1:1102:7486:17145	1000	-	105633627	105633657	128,0,128
chr18	43810809	43810849	M02251:22:000000000-A7YAN:1:1102:7518:4702	1000	+	43810809	43810849	128,0,128
chr11	20509933	20509967	M02251:22:000000000-A7YAN:1:1102:7537:11940	1000	-	20509933	20509967	128,0,128
chr3	31580843	31580893	M02251:22:000000000-A7YAN:1:1102:7548:21076	1000	-	31580843	31580893	128,0,128
chr4	154385540	154385636	M02251:22:000000000-A7YAN:1:1102:7589:19265	1000	-	154385540	154385636	128,0,128
chr17	58678392	58678467	M02251:22:000000000-A7YAN:1:1102:7615:18508	1000	-	58678392	58678467	128,0,128
chr7	51046791	51046903	M02251:22:000000000-A7YAN:1:1102:7775:7269	1000	-	51046791	51046903	128,0,128
chr2	39350956	39351083	M02251:22:000000000-A7YAN:1:1102:7833:15555	1000	-	39350956	39351083	128,0,128
chr16	2715560	2715639	M02251:22:000000000-A7YAN:1:1102:7838:22492	1000	+	2715560	2715639	128,0,128
chr1	88149698	88149783	M02251:22:000000000-A7YAN:1:1102:7843:9951	1000	-	88149698	88149783	128,0,128
chr9	82023889	82024014	M02251:22:000000000-A7YAN:1:1102:7860:21725	1000	+	82023889	82024014	128,0,128
chr2	20102545	20102590	M02251:22:000000000-A7YAN:1:1102:7913:18608	1000	-	20102545	20102590	128,0,128
chr10	126711594	126711681	M02251:22:000000000-A7YAN:1:1102:7921:15758	1000	-	126711594	126711681	128,0,128
chr17	61921095	61921139	M02251:22:000000000-A7YAN:1:1102:7986:25632	1000	+	61921095	61921139	128,0,128
chr2	201612269	201612358	M02251:22:000000000-A7YAN:1:1102:8017:6453	1000	-	201612269	201612358	128,0,128
chr2	176313340	176313373	M02251:22:000000000-A7YAN:1:1102:8026:25593	1000	-	176313340	176313373	128,0,128
chr12	53690829	53690876	M02251:22:000000000-A7YAN:1:1102:8032:20573	1000	+	53690829	53690876	128,0,128
chr17	69631245	69631286	M02251:22:000000000-A7YAN:1:1102:8063:21519	1000	+	69631245	69631286	128,0,128
chr20	50383432	50383532	M02251:22:000000000-A7YAN:1:1102:8110:26158	1000	+	50383432	50383532	128,0,128
chr11	4297152	4297237	M02251:22:000000000-A7YAN:1:1102:8122:10473	1000	-	4297152	4297237	128,0,128
chr19	17417299	17417435	M02251:22:000000000-A7YAN:1:1102:8123:22973	1000	-	17417299	17417435	128,0,128
chr4	152531402	152531455	M02251:22:000000000-A7YAN:1:1102:8179:21385	1000	+	152531402	152531455	128,0,128
chr17	40914160	40914218	M02251:22:000000000-A7YAN:1:1102:8247:20493	1000	+	40914160	40914218	128,0,128
chr8	103819665	103819876	M02251:22:000000000-A7YAN:1:1102:8325:15788	1000	+	103819665	103819876	128,0,128
chr1	85987874	85987923	M02251:22:000000000-A7YAN:1:1102:8340:10737	1000	-	85987874	85987923	128,0,128
chr6	150901127	150901189	M02251:22:000000000-A7YAN:1:1102:8373:24732	1000	-	150901127	150901189	128,0,128
chr19	19093852	19093917	M02251:22:000000000-A7YAN:1:1102:8415:24850	1000	+	19093852	19093917	128,0,128
chr16	78783385	78783426	M02251:22:000000000-A7YAN:1:1102:8435:20830	1000	+	78783385	78783426	128,0,128
chr18	51751542	51751598	M02251:22:000000000-A7YAN:1:1102:8490:24245	1000	-	51751542	51751598	128,0,128
chrX	47875161	47875214	M02251:22:000000000-A7YAN:1:1102:8493:14316	1000	+	47875161	47875214	128,0,128
chr19	54502673	54502735	M02251:22:000000000-A7YAN:1:1102:8514:24207	1000	+	54502673	54502735	128,0,128
chr8	143821154	143821225	M02251:22:000000000-A7YAN:1:1102:8579:21397	1000	+	143821154	143821225	128,0,128
chr2	85805204	85805252	M02251:22:000000000-A7YAN:1:1102:8584:20457	1000	-	85805204	85805252	128,0,128
chr17	46686895	46686953	M02251:22:000000000-A7YAN:1:1102:8595:6293	1000	+	46686895	46686953	128,0,128
chr7	40157938	40158041	M02251:22:000000000-A7YAN:1:1102:8620:20882	1000	+	40157938	40158041	128,0,128
chr2	3651108	3651184	M02251:22:000000000-A7YAN:1:1102:8652:10618	1000	-	3651108	3651184	128,0,128
chr16	2924278	2924338	M02251:22:000000000-A7YAN:1:1102:8660:18583	1000	-	2924278	2924338	128,0,128
chr10	77373411	77373458	M02251:22:000000000-A7YAN:1:1102:8702:19284	1000	+	77373411	77373458	128,0,128
chr6	56956140	56956228	M02251:22:000000000-A7YAN:1:1102:8707:11875	1000	+	56956140	56956228	128,0,128
chr7	38219339	38219544	M02251:22:000000000-A7YAN:1:1102:8733:22656	1000	-	38219339	38219544	128,0,128
chr12	109057444	109057497	M02251:22:000000000-A7YAN:1:1102:8771:15400	1000	+	109057444	109057497	128,0,128
chr14	21459328	21459458	M02251:22:000000000-A7YAN:1:1102:8784:16587	1000	-	21459328	21459458	128,0,128
chr16	30382823	30382854	M02251:22:000000000-A7YAN:1:1102:8833:24967	1000	+	30382823	30382854	128,0,128
chr8	12464163	12464195	M02251:22:000000000-A7YAN:1:1102:8909:22382	1000	+	12464163	12464195	128,0,128
chr2	220094147	220094256	M02251:22:000000000-A7YAN:1:1102:8926:7136	1000	-	220094147	220094256	128,0,128
chr2	232527597	232527657	M02251:22:000000000-A7YAN:1:1102:8952:7645	1000	+	232527597	232527657	128,0,128
chr15	40632616	40632802	M02251:22:000000000-A7YAN:1:1102:9078:12647	1000	+	40632616	40632802	128,0,128
chr17	1539930	1540005	M02251:22:000000000-A7YAN:1:1102:9119:20662	1000	-	1539930	1540005	128,0,128
chr12	69725412	69725481	M02251:22:000000000-A7YAN:1:1102:9124:22071	1000	+	69725412	69725481	128,0,128
chr17	61925350	61925529	M02251:22:000000000-A7YAN:1:1102:9166:23807	1000	+	61925350	61925529	128,0,128
chr19	14491088	14491243	M02251:22:000000000-A7YAN:1:1102:9170:25233	1000	-	14491088	14491243	128,0,128
chr2	153375383	153375444	M02251:22:000000000-A7YAN:1:1102:9174:11824	1000	-	153375383	153375444	128,0,128
chr1	151583942	151583975	M02251:22:000000000-A7YAN:1:1102:9188:21901	1000	-	151583942	151583975	128,0,128
chr7	99149568	99149616	M02251:22:000000000-A7YAN:1:1102:9201:11600	1000	+	99149568	99149616	128,0,128
chr15	75075467	75075520	M02251:22:000000000-A7YAN:1:1102:9220:23977	1000	+	75075467	75075520	128,0,128
chr19	46243569	46243623	M02251:22:000000000-A7YAN:1:1102:9223:14353	1000	-	46243569	46243623	128,0,128
chr8	37889293	37889325	M02251:22:000000000-A7YAN:1:1102:9225:13513	1000	+	37889293	37889325	128,0,128
chr8	102587195	102587336	M02251:22:000000000-A7YAN:1:1102:9231:4750	1000	+	102587195	102587336	128,0,128
chr7	66387068	66387106	M02251:22:000000000-A7YAN:1:1102:9295:22074	1000	-	66387068	66387106	128,0,128
chr5	43040771	43040804	M02251:22:000000000-A7YAN:1:1102:9342:25357	1000	-	43040771	43040804	128,0,128
chr12	9437451	9437478	M02251:22:000000000-A7YAN:1:1102:9356:17966	1000	+	9437451	9437478	128,0,128
chr22	46068271	46068373	M02251:22:000000000-A7YAN:1:1102:9439:19400	1000	-	46068271	46068373	128,0,128
chr1	202925960	202926047	M02251:22:000000000-A7YAN:1:1102:9506:15610	1000	-	202925960	202926047	128,0,128
chr19	49493757	49493882	M02251:22:000000000-A7YAN:1:1102:9514:20957	1000	-	49493757	49493882	128,0,128
chrX	133940855	133940885	M02251:22:000000000-A7YAN:1:1102:9544:20703	1000	+	133940855	133940885	128,0,128
chr4	159708898	159708966	M02251:22:000000000-A7YAN:1:1102:9547:17292	1000	+	159708898	159708966	128,0,128
chr1	245028847	245028956	M02251:22:000000000-A7YAN:1:1102:9553:2883	1000	+	245028847	245028956	128,0,128
chr17	38376480	38376593	M02251:22:000000000-A7YAN:1:1102:9582:10528	1000	+	38376480	38376593	128,0,128
chr12	74333222	74333314	M02251:22:000000000-A7YAN:1:1102:9583:22682	1000	-	74333222	74333314	128,0,128
chr1	144567328	144567355	M02251:22:000000000-A7YAN:1:1102:9671:23525	1000	+	144567328	144567355	128,0,128
chr22	42353216	42353286	M02251:22:000000000-A7YAN:1:1102:9714:12331	1000	+	42353216	42353286	128,0,128
chr13	67459661	67459711	M02251:22:000000000-A7YAN:1:1102:9714:20148	1000	+	67459661	67459711	128,0,128
chr5	125944600	125944647	M02251:22:000000000-A7YAN:1:1102:9747:17935	1000	-	125944600	125944647	128,0,128
chr17	41706123	41706283	M02251:22:000000000-A7YAN:1:1102:9754:17396	1000	+	41706123	41706283	128,0,128
chr13	60738338	60738436	M02251:22:000000000-A7YAN:1:1102:9787:22036	1000	-	60738338	60738436	128,0,128
chr2	165767867	165767938	M02251:22:000000000-A7YAN:1:1102:9823:21036	1000	-	165767867	165767938	128,0,128
chr6	31865691	31865747	M02251:22:000000000-A7YAN:1:1102:9845:12059	1000	+	31865691	31865747	128,0,128
chr10	70288121	70288169	M02251:22:000000000-A7YAN:1:1102:9917:21272	1000	+	70288121	70288169	128,0,128
chr22	41459660	41459696	M02251:22:000000000-A7YAN:1:1102:9948:23593	1000	-	41459660	41459696	128,0,128
chr19	1173532	1173666	M02251:22:000000000-A7YAN:1:1103:10024:20528	1000	+	1173532	1173666	128,0,128
chr2	170335621	170335713	M02251:22:000000000-A7YAN:1:1103:10095:27704	1000	-	170335621	170335713	128,0,128
chr8	101055416	101055453	M02251:22:000000000-A7YAN:1:1103:10158:14552	1000	+	101055416	101055453	128,0,128
chr8	37707702	37707737	M02251:22:000000000-A7YAN:1:1103:10280:25137	1000	-	37707702	37707737	128,0,128
chr17	27279033	27279133	M02251:22:000000000-A7YAN:1:1103:10290:13131	1000	+	27279033	27279133	128,0,128
chr20	35252504	35252555	M02251:22:000000000-A7YAN:1:1103:10307:15183	1000	-	35252504	35252555	128,0,128
chr20	45989929	45989999	M02251:22:000000000-A7YAN:1:1103:10319:19359	1000	+	45989929	45989999	128,0,128
chr10	88515310	88515576	M02251:22:000000000-A7YAN:1:1103:10394:8099	1000	-	88515310	88515576	128,0,128
chr1	28091342	28091395	M02251:22:000000000-A7YAN:1:1103:10405:12142	1000	-	28091342	28091395	128,0,128
chr13	114083368	114083435	M02251:22:000000000-A7YAN:1:1103:10406:12079	1000	-	114083368	114083435	128,0,128
chr4	76231228	76231321	M02251:22:000000000-A7YAN:1:1103:10422:19004	1000	+	76231228	76231321	128,0,128
chr4	114900080	114900132	M02251:22:000000000-A7YAN:1:1103:10466:18645	1000	-	114900080	114900132	128,0,128
chr13	62660116	62660208	M02251:22:000000000-A7YAN:1:1103:10487:26298	1000	-	62660116	62660208	128,0,128
chr3	142608864	142608933	M02251:22:000000000-A7YAN:1:1103:10508:5246	1000	+	142608864	142608933	128,0,128
chr8	97572903	97572934	M02251:22:000000000-A7YAN:1:1103:10591:24333	1000	-	97572903	97572934	128,0,128
chr17	38821649	38821687	M02251:22:000000000-A7YAN:1:1103:10613:19741	1000	-	38821649	38821687	128,0,128
chr16	67816883	67817001	M02251:22:000000000-A7YAN:1:1103:10627:21318	1000	-	67816883	67817001	128,0,128
chr22	40439850	40439923	M02251:22:000000000-A7YAN:1:1103:10635:14173	1000	-	40439850	40439923	128,0,128
chr9	130519756	130519787	M02251:22:000000000-A7YAN:1:1103:10752:24584	1000	-	130519756	130519787	128,0,128
chr11	96052761	96052795	M02251:22:000000000-A7YAN:1:1103:10816:25206	1000	-	96052761	96052795	128,0,128
chr4	77007822	77007881	M02251:22:000000000-A7YAN:1:1103:10833:9528	1000	+	77007822	77007881	128,0,128
chr14	34180097	34180144	M02251:22:000000000-A7YAN:1:1103:10842:19306	1000	-	34180097	34180144	128,0,128
chr4	38025671	38025741	M02251:22:000000000-A7YAN:1:1103:10878:21882	1000	-	38025671	38025741	128,0,128
chr2	105469103	105469211	M02251:22:000000000-A7YAN:1:1103:10890:19996	1000	-	105469103	105469211	128,0,128
chr3	154742761	154742897	M02251:22:000000000-A7YAN:1:1103:10892:25399	1000	+	154742761	154742897	128,0,128
chr10	5853827	5854036	M02251:22:000000000-A7YAN:1:1103:10950:18496	1000	-	5853827	5854036	128,0,128
chr17	78519811	78519912	M02251:22:000000000-A7YAN:1:1103:10981:12303	1000	+	78519811	78519912	128,0,128
chr1	46806200	46806265	M02251:22:000000000-A7YAN:1:1103:11127:5570	1000	-	46806200	46806265	128,0,128
chr8	37184866	37184994	M02251:22:000000000-A7YAN:1:1103:11158:14423	1000	-	37184866	37184994	128,0,128
chr16	1888635	1888674	M02251:22:000000000-A7YAN:1:1103:11201:15712	1000	+	1888635	1888674	128,0,128
chr20	45984770	45984826	M02251:22:000000000-A7YAN:1:1103:11221:19105	1000	+	45984770	45984826	128,0,128
chr17	62649535	62649706	M02251:22:000000000-A7YAN:1:1103:11285:10246	1000	-	62649535	62649706	128,0,128
chr1	16998381	16998467	M02251:22:000000000-A7YAN:1:1103:11331:27729	1000	+	16998381	16998467	128,0,128
chr6	52148873	52149041	M02251:22:000000000-A7YAN:1:1103:11332:21635	1000	+	52148873	52149041	128,0,128
chr1	92496049	92496148	M02251:22:000000000-A7YAN:1:1103:11367:21662	1000	-	92496049	92496148	128,0,128
chr1	39874792	39874854	M02251:22:000000000-A7YAN:1:1103:11367:24506	1000	+	39874792	39874854	128,0,128
chr17	29337237	29337326	M02251:22:000000000-A7YAN:1:1103:11377:11390	1000	+	29337237	29337326	128,0,128
chr10	120977263	120977377	M02251:22:000000000-A7YAN:1:1103:11457:24749	1000	-	120977263	120977377	128,0,128
chr21	37507033	37507122	M02251:22:000000000-A7YAN:1:1103:11464:17522	1000	+	37507033	37507122	128,0,128
chr1	150552471	150552569	M02251:22:000000000-A7YAN:1:1103:11488:25055	1000	-	150552471	150552569	128,0,128
chr3	142611275	142611374	M02251:22:000000000-A7YAN:1:1103:11498:22757	1000	+	142611275	142611374	128,0,128
chr9	84304129	84304293	M02251:22:000000000-A7YAN:1:1103:11539:14304	1000	+	84304129	84304293	128,0,128
chr19	11502201	11502297	M02251:22:000000000-A7YAN:1:1103:11569:16790	1000	-	11502201	11502297	128,0,128
chr17	4433799	4433902	M02251:22:000000000-A7YAN:1:1103:11593:21541	1000	+	4433799	4433902	128,0,128
chr19	30313375	30313481	M02251:22:000000000-A7YAN:1:1103:11634:20073	1000	+	30313375	30313481	128,0,128
chr1	1260622	1260671	M02251:22:000000000-A7YAN:1:1103:11682:25290	1000	-	1260622	1260671	128,0,128
chr11	114808556	114808622	M02251:22:000000000-A7YAN:1:1103:11729:17268	1000	+	114808556	114808622	128,0,128
chr1	21673347	21673433	M02251:22:000000000-A7YAN:1:1103:11746:26373	1000	+	21673347	21673433	128,0,128
chr16	1476184	1476316	M02251:22:000000000-A7YAN:1:1103:11748:18397	1000	-	1476184	1476316	128,0,128
chr12	56551644	56551672	M02251:22:000000000-A7YAN:1:1103:11778:16208	1000	-	56551644	56551672	128,0,128
chr2	157501412	157501459	M02251:22:000000000-A7YAN:1:1103:11809:16999	1000	+	157501412	157501459	128,0,128
chr1	206118567	206118629	M02251:22:000000000-A7YAN:1:1103:11824:20369	1000	+	206118567	206118629	128,0,128
chr1	51796941	51796975	M02251:22:000000000-A7YAN:1:1103:11836:19316	1000	+	51796941	51796975	128,0,128
chr5	163310564	163310635	M02251:22:000000000-A7YAN:1:1103:11895:18415	1000	-	163310564	163310635	128,0,128
chr3	66272155	66272281	M02251:22:000000000-A7YAN:1:1103:11926:18007	1000	+	66272155	66272281	128,0,128
chr1	235489053	235489139	M02251:22:000000000-A7YAN:1:1103:12010:16149	1000	-	235489053	235489139	128,0,128
chr7	70158686	70158728	M02251:22:000000000-A7YAN:1:1103:12038:6784	1000	+	70158686	70158728	128,0,128
chr5	74952348	74952377	M02251:22:000000000-A7YAN:1:1103:12083:15986	1000	+	74952348	74952377	128,0,128
chr1	24335154	24335236	M02251:22:000000000-A7YAN:1:1103:12108:16471	1000	+	24335154	24335236	128,0,128
chr9	126768539	126768660	M02251:22:000000000-A7YAN:1:1103:12149:28094	1000	-	126768539	126768660	128,0,128
chr8	11663177	11663227	M02251:22:000000000-A7YAN:1:1103:12172:20988	1000	+	11663177	11663227	128,0,128
chr2	37458035	37458104	M02251:22:000000000-A7YAN:1:1103:12227:7761	1000	+	37458035	37458104	128,0,128
chr2	30644751	30644926	M02251:22:000000000-A7YAN:1:1103:12254:16323	1000	+	30644751	30644926	128,0,128
chr11	47665273	47665314	M02251:22:000000000-A7YAN:1:1103:12261:25497	1000	-	47665273	47665314	128,0,128
chr17	56493440	56493475	M02251:22:000000000-A7YAN:1:1103:12264:18905	1000	+	56493440	56493475	128,0,128
chr12	1714733	1714963	M02251:22:000000000-A7YAN:1:1103:12267:17667	1000	+	1714733	1714963	128,0,128
chr1	65732360	65732462	M02251:22:000000000-A7YAN:1:1103:12284:20199	1000	-	65732360	65732462	128,0,128
chr1	155112823	155112862	M02251:22:000000000-A7YAN:1:1103:12325:19909	1000	-	155112823	155112862	128,0,128
chr12	69070176	69070254	M02251:22:000000000-A7YAN:1:1103:12346:13659	1000	+	69070176	69070254	128,0,128
chr12	54359820	54359861	M02251:22:000000000-A7YAN:1:1103:12392:21529	1000	-	54359820	54359861	128,0,128
chr19	13263115	13263186	M02251:22:000000000-A7YAN:1:1103:12465:7192	1000	-	13263115	13263186	128,0,128
chr1	121485016	121485067	M02251:22:000000000-A7YAN:1:1103:12509:20147	1000	+	121485016	121485067	128,0,128
chr12	54411061	54411189	M02251:22:000000000-A7YAN:1:1103:12511:8200	1000	-	54411061	54411189	128,0,128
chr3	131221383	131221482	M02251:22:000000000-A7YAN:1:1103:12516:24335	1000	-	131221383	131221482	128,0,128
chr2	28855507	28855566	M02251:22:000000000-A7YAN:1:1103:12520:24790	1000	-	28855507	28855566	128,0,128
chr12	50560318	50560357	M02251:22:000000000-A7YAN:1:1103:12536:7076	1000	+	50560318	50560357	128,0,128
chr17	71108733	71108805	M02251:22:000000000-A7YAN:1:1103:12593:24878	1000	+	71108733	71108805	128,0,128
chrY	699509	699588	M02251:22:000000000-A7YAN:1:1103:12654:17497	1000	-	699509	699588	128,0,128
chr17	49030918	49030981	M02251:22:000000000-A7YAN:1:1103:12672:16415	1000	+	49030918	49030981	128,0,128
chrX	155025729	155025777	M02251:22:000000000-A7YAN:1:1103:12683:25194	1000	+	155025729	155025777	128,0,128
chr19	1361382	1361450	M02251:22:000000000-A7YAN:1:1103:12733:9287	1000	+	1361382	1361450	128,0,128
chr4	103750812	103750883	M02251:22:000000000-A7YAN:1:1103:12739:19426	1000	+	103750812	103750883	128,0,128
chr12	124084824	124085161	M02251:22:000000000-A7YAN:1:1103:12865:18599	1000	-	124084824	124085161	128,0,128
chr11	107434532	107434664	M02251:22:000000000-A7YAN:1:1103:12868:14885	1000	+	107434532	107434664	128,0,128
chr4	37969697	37969739	M02251:22:000000000-A7YAN:1:1103:12926:8133	1000	-	37969697	37969739	128,0,128
chr12	85712894	85712965	M02251:22:000000000-A7YAN:1:1103:13057:11766	1000	-	85712894	85712965	128,0,128
chr14	89017165	89017191	M02251:22:000000000-A7YAN:1:1103:13061:12944	1000	+	89017165	89017191	128,0,128
chr17	27181722	27181775	M02251:22:000000000-A7YAN:1:1103:13152:17522	1000	-	27181722	27181775	128,0,128
chr1	16162124	16162228	M02251:22:000000000-A7YAN:1:1103:13217:18886	1000	+	16162124	16162228	128,0,128
chr13	46353823	46353950	M02251:22:000000000-A7YAN:1:1103:13221:10544	1000	+	46353823	46353950	128,0,128
chr17	6919303	6919380	M02251:22:000000000-A7YAN:1:1103:13254:9478	1000	+	6919303	6919380	128,0,128
chr1	110162871	110162943	M02251:22:000000000-A7YAN:1:1103:13256:24059	1000	+	110162871	110162943	128,0,128
chr3	12599008	12599147	M02251:22:000000000-A7YAN:1:1103:13310:9524	1000	-	12599008	12599147	128,0,128
chr18	45708315	45708416	M02251:22:000000000-A7YAN:1:1103:13328:17756	1000	-	45708315	45708416	128,0,128
chr4	168294311	168294397	M02251:22:000000000-A7YAN:1:1103:13342:17475	1000	-	168294311	168294397	128,0,128
chr12	27932151	27932188	M02251:22:000000000-A7YAN:1:1103:13420:25908	1000	-	27932151	27932188	128,0,128
chr7	38402502	38402543	M02251:22:000000000-A7YAN:1:1103:13433:25980	1000	-	38402502	38402543	128,0,128
chrX	4434566	4434641	M02251:22:000000000-A7YAN:1:1103:13603:8774	1000	+	4434566	4434641	128,0,128
chr19	16684511	16684553	M02251:22:000000000-A7YAN:1:1103:13662:24023	1000	-	16684511	16684553	128,0,128
chr8	77608162	77608297	M02251:22:000000000-A7YAN:1:1103:13670:4124	1000	-	77608162	77608297	128,0,128
chr5	120956627	120956666	M02251:22:000000000-A7YAN:1:1103:13689:4773	1000	+	120956627	120956666	128,0,128
chr4	158360274	158360327	M02251:22:000000000-A7YAN:1:1103:13845:15780	1000	+	158360274	158360327	128,0,128
chr11	60679626	60679709	M02251:22:000000000-A7YAN:1:1103:13999:8302	1000	-	60679626	60679709	128,0,128
chr15	83127362	83127406	M02251:22:000000000-A7YAN:1:1103:14000:10209	1000	+	83127362	83127406	128,0,128
chr22	21791903	21791949	M02251:22:000000000-A7YAN:1:1103:14028:14275	1000	+	21791903	21791949	128,0,128
chr2	65024852	65024934	M02251:22:000000000-A7YAN:1:1103:14032:19384	1000	+	65024852	65024934	128,0,128
chr16	29803146	29803179	M02251:22:000000000-A7YAN:1:1103:14045:18996	1000	+	29803146	29803179	128,0,128
chr5	413304	413393	M02251:22:000000000-A7YAN:1:1103:14073:15760	1000	+	413304	413393	128,0,128
chr15	33157075	33157183	M02251:22:000000000-A7YAN:1:1103:14145:16267	1000	-	33157075	33157183	128,0,128
chr6	42947641	42947715	M02251:22:000000000-A7YAN:1:1103:14157:19982	1000	-	42947641	42947715	128,0,128
chr7	128095017	128095052	M02251:22:000000000-A7YAN:1:1103:14235:6945	1000	+	128095017	128095052	128,0,128
chr11	45973764	45973900	M02251:22:000000000-A7YAN:1:1103:14270:18624	1000	-	45973764	45973900	128,0,128
chr22	23707884	23707916	M02251:22:000000000-A7YAN:1:1103:14331:22308	1000	-	23707884	23707916	128,0,128
chr15	54400407	54400456	M02251:22:000000000-A7YAN:1:1103:14332:15167	1000	-	54400407	54400456	128,0,128
chr2	19869393	19869420	M02251:22:000000000-A7YAN:1:1103:14372:20715	1000	+	19869393	19869420	128,0,128
chr22	30268603	30268640	M02251:22:000000000-A7YAN:1:1103:14386:22385	1000	+	30268603	30268640	128,0,128
chr9	81873392	81873490	M02251:22:000000000-A7YAN:1:1103:14403:17854	1000	+	81873392	81873490	128,0,128
chr8	77902605	77902730	M02251:22:000000000-A7YAN:1:1103:14434:17629	1000	+	77902605	77902730	128,0,128
chr14	69657004	69657103	M02251:22:000000000-A7YAN:1:1103:14448:22510	1000	-	69657004	69657103	128,0,128
chr7	2440915	2440958	M02251:22:000000000-A7YAN:1:1103:14490:18809	1000	+	2440915	2440958	128,0,128
chr22	19928616	19928681	M02251:22:000000000-A7YAN:1:1103:14491:14334	1000	+	19928616	19928681	128,0,128
chr3	120169848	120169909	M02251:22:000000000-A7YAN:1:1103:14504:14852	1000	-	120169848	120169909	128,0,128
chr7_gl000195_random	138714	138754	M02251:22:000000000-A7YAN:1:1103:14593:17413	1000	+	138714	138754	128,0,128
chr7	104523702	104523773	M02251:22:000000000-A7YAN:1:1103:14602:14215	1000	+	104523702	104523773	128,0,128
chr3	186524490	186524680	M02251:22:000000000-A7YAN:1:1103:14620:23084	1000	+	186524490	186524680	128,0,128
chr19	10341948	10341980	M02251:22:000000000-A7YAN:1:1103:14673:20912	1000	+	10341948	10341980	128,0,128
chr17	38270333	38270425	M02251:22:000000000-A7YAN:1:1103:14746:13996	1000	-	38270333	38270425	128,0,128
chr15	74666400	74666432	M02251:22:000000000-A7YAN:1:1103:14783:13316	1000	-	74666400	74666432	128,0,128
chr13	34218308	34218350	M02251:22:000000000-A7YAN:1:1103:14800:5342	1000	-	34218308	34218350	128,0,128
chr8	124297929	124298019	M02251:22:000000000-A7YAN:1:1103:14804:12161	1000	+	124297929	124298019	128,0,128
chr12	98908660	98908766	M02251:22:000000000-A7YAN:1:1103:14864:20770	1000	-	98908660	98908766	128,0,128
chr7	30518719	30518800	M02251:22:000000000-A7YAN:1:1103:14871:12709	1000	-	30518719	30518800	128,0,128
chr5	172571037	172571144	M02251:22:000000000-A7YAN:1:1103:14902:8691	1000	-	172571037	172571144	128,0,128
chr22	38669711	38669768	M02251:22:000000000-A7YAN:1:1103:14926:11549	1000	-	38669711	38669768	128,0,128
chr19	49157842	49157917	M02251:22:000000000-A7YAN:1:1103:14929:21085	1000	-	49157842	49157917	128,0,128
chr6	47460195	47460249	M02251:22:000000000-A7YAN:1:1103:14980:4683	1000	+	47460195	47460249	128,0,128
chr16	1661049	1661151	M02251:22:000000000-A7YAN:1:1103:14989:12981	1000	+	1661049	1661151	128,0,128
chr4	175170551	175170603	M02251:22:000000000-A7YAN:1:1103:15009:11571	1000	-	175170551	175170603	128,0,128
chr19	10412713	10412740	M02251:22:000000000-A7YAN:1:1103:15065:9132	1000	+	10412713	10412740	128,0,128
chr7	38302803	38302843	M02251:22:000000000-A7YAN:1:1103:15070:15084	1000	-	38302803	38302843	128,0,128
chr6	139426411	139426457	M02251:22:000000000-A7YAN:1:1103:15077:9165	1000	+	139426411	139426457	128,0,128
chr14	74252985	74253170	M02251:22:000000000-A7YAN:1:1103:15103:5766	1000	-	74252985	74253170	128,0,128
chr22	38712505	38712592	M02251:22:000000000-A7YAN:1:1103:15115:16788	1000	+	38712505	38712592	128,0,128
chr7	90779020	90779113	M02251:22:000000000-A7YAN:1:1103:15134:18306	1000	-	90779020	90779113	128,0,128
chr6	11429983	11430085	M02251:22:000000000-A7YAN:1:1103:15167:15183	1000	-	11429983	11430085	128,0,128
chr7	80514164	80514296	M02251:22:000000000-A7YAN:1:1103:15193:13396	1000	+	80514164	80514296	128,0,128
chr8	67356788	67356818	M02251:22:000000000-A7YAN:1:1103:15208:21289	1000	-	67356788	67356818	128,0,128
chr17	73453260	73453340	M02251:22:000000000-A7YAN:1:1103:15209:6284	1000	+	73453260	73453340	128,0,128
chr5	124223369	124223416	M02251:22:000000000-A7YAN:1:1103:15211:17004	1000	+	124223369	124223416	128,0,128
chr2	241627427	241627503	M02251:22:000000000-A7YAN:1:1103:15226:17015	1000	+	241627427	241627503	128,0,128
chr16	28503818	28503912	M02251:22:000000000-A7YAN:1:1103:15244:20394	1000	+	28503818	28503912	128,0,128
chr10	4358798	4358896	M02251:22:000000000-A7YAN:1:1103:15258:13719	1000	-	4358798	4358896	128,0,128
chr12	122147254	122147336	M02251:22:000000000-A7YAN:1:1103:15276:12361	1000	-	122147254	122147336	128,0,128
chr3	195633448	195633487	M02251:22:000000000-A7YAN:1:1103:15283:14991	1000	-	195633448	195633487	128,0,128
chr17	79818299	79818351	M02251:22:000000000-A7YAN:1:1103:15302:23983	1000	-	79818299	79818351	128,0,128
chr1	113162497	113162594	M02251:22:000000000-A7YAN:1:1103:15329:8946	1000	+	113162497	113162594	128,0,128
chr20	57616552	57616598	M02251:22:000000000-A7YAN:1:1103:15334:7739	1000	-	57616552	57616598	128,0,128
chr17	7386391	7386426	M02251:22:000000000-A7YAN:1:1103:15343:13557	1000	-	7386391	7386426	128,0,128
chrX	153192790	153192837	M02251:22:000000000-A7YAN:1:1103:15366:20085	1000	+	153192790	153192837	128,0,128
chr2	86946357	86946409	M02251:22:000000000-A7YAN:1:1103:15419:15376	1000	-	86946357	86946409	128,0,128
chr1	70432321	70432348	M02251:22:000000000-A7YAN:1:1103:15423:11086	1000	-	70432321	70432348	128,0,128
chr2	208571686	208571737	M02251:22:000000000-A7YAN:1:1103:15482:22872	1000	-	208571686	208571737	128,0,128
chr5	176947593	176947663	M02251:22:000000000-A7YAN:1:1103:15590:24274	1000	-	176947593	176947663	128,0,128
chr17	20948616	20948693	M02251:22:000000000-A7YAN:1:1103:15620:18289	1000	+	20948616	20948693	128,0,128
chr5	59063103	59063136	M02251:22:000000000-A7YAN:1:1103:15653:15373	1000	-	59063103	59063136	128,0,128
chr16	86376884	86376929	M02251:22:000000000-A7YAN:1:1103:15655:19396	1000	-	86376884	86376929	128,0,128
chr1	207913269	207913313	M02251:22:000000000-A7YAN:1:1103:15735:14151	1000	+	207913269	207913313	128,0,128
chr17	57883745	57883792	M02251:22:000000000-A7YAN:1:1103:15748:17091	1000	-	57883745	57883792	128,0,128
chrX	118926190	118926304	M02251:22:000000000-A7YAN:1:1103:15802:15072	1000	+	118926190	118926304	128,0,128
chr3	166615080	166615144	M02251:22:000000000-A7YAN:1:1103:15830:18383	1000	+	166615080	166615144	128,0,128
chr14	69259108	69259364	M02251:22:000000000-A7YAN:1:1103:15833:14719	1000	+	69259108	69259364	128,0,128
chr7	72935466	72935561	M02251:22:000000000-A7YAN:1:1103:15897:11827	1000	+	72935466	72935561	128,0,128
chr22	50445988	50446015	M02251:22:000000000-A7YAN:1:1103:15906:2647	1000	-	50445988	50446015	128,0,128
chr1	89249572	89249650	M02251:22:000000000-A7YAN:1:1103:15935:12916	1000	+	89249572	89249650	128,0,128
chr7	28624833	28624941	M02251:22:000000000-A7YAN:1:1103:15955:11039	1000	+	28624833	28624941	128,0,128
chr19	50221321	50221474	M02251:22:000000000-A7YAN:1:1103:16002:11700	1000	+	50221321	50221474	128,0,128
chr19	16674488	16674519	M02251:22:000000000-A7YAN:1:1103:16018:18032	1000	-	16674488	16674519	128,0,128
chr1	75841277	75841392	M02251:22:000000000-A7YAN:1:1103:16079:19304	1000	+	75841277	75841392	128,0,128
chr3	171552985	171553140	M02251:22:000000000-A7YAN:1:1103:16088:20918	1000	+	171552985	171553140	128,0,128
chr5	71645179	71645246	M02251:22:000000000-A7YAN:1:1103:16120:24069	1000	+	71645179	71645246	128,0,128
chr12	49627482	49627588	M02251:22:000000000-A7YAN:1:1103:16127:2775	1000	+	49627482	49627588	128,0,128
chr1	193084925	193084975	M02251:22:000000000-A7YAN:1:1103:16141:11777	1000	+	193084925	193084975	128,0,128
chr3	42870027	42870118	M02251:22:000000000-A7YAN:1:1103:16238:13211	1000	+	42870027	42870118	128,0,128
chr20	23397751	23397802	M02251:22:000000000-A7YAN:1:1103:16239:12579	1000	-	23397751	23397802	128,0,128
chrUn_gl000220	135155	135242	M02251:22:000000000-A7YAN:1:1103:16269:20140	1000	-	135155	135242	128,0,128
chr20	52353922	52353971	M02251:22:000000000-A7YAN:1:1103:16447:11048	1000	+	52353922	52353971	128,0,128
chr11	33062221	33062251	M02251:22:000000000-A7YAN:1:1103:16459:15626	1000	-	33062221	33062251	128,0,128
chr9	26891838	26891979	M02251:22:000000000-A7YAN:1:1103:16466:11107	1000	+	26891838	26891979	128,0,128
chr17	8121401	8121443	M02251:22:000000000-A7YAN:1:1103:16473:7159	1000	+	8121401	8121443	128,0,128
chr3	101280844	101280906	M02251:22:000000000-A7YAN:1:1103:16508:13469	1000	+	101280844	101280906	128,0,128
chr17	45177947	45177985	M02251:22:000000000-A7YAN:1:1103:16517:7489	1000	+	45177947	45177985	128,0,128
chr7	69115052	69115173	M02251:22:000000000-A7YAN:1:1103:16548:11998	1000	+	69115052	69115173	128,0,128
chr6	126239876	126240025	M02251:22:000000000-A7YAN:1:1103:16611:15103	1000	-	126239876	126240025	128,0,128
chr9	136932978	136933023	M02251:22:000000000-A7YAN:1:1103:16621:15526	1000	+	136932978	136933023	128,0,128
chr3	73240295	73240416	M02251:22:000000000-A7YAN:1:1103:16674:7712	1000	-	73240295	73240416	128,0,128
chr15	60183548	60183586	M02251:22:000000000-A7YAN:1:1103:16680:26246	1000	-	60183548	60183586	128,0,128
chr19	50064138	50064454	M02251:22:000000000-A7YAN:1:1103:16688:16505	1000	+	50064138	50064454	128,0,128
chr10	53992746	53992807	M02251:22:000000000-A7YAN:1:1103:16727:23053	1000	+	53992746	53992807	128,0,128
chr10	7451844	7451913	M02251:22:000000000-A7YAN:1:1103:16734:3248	1000	+	7451844	7451913	128,0,128
chr14	102786618	102786743	M02251:22:000000000-A7YAN:1:1103:16785:19896	1000	-	102786618	102786743	128,0,128
chr2	43215825	43215931	M02251:22:000000000-A7YAN:1:1103:16798:13876	1000	+	43215825	43215931	128,0,128
chr12	33297547	33297590	M02251:22:000000000-A7YAN:1:1103:16800:20386	1000	+	33297547	33297590	128,0,128
chr3	52321662	52321756	M02251:22:000000000-A7YAN:1:1103:16830:15688	1000	+	52321662	52321756	128,0,128
chr14	23823404	23823433	M02251:22:000000000-A7YAN:1:1103:16838:15340	1000	-	23823404	23823433	128,0,128
chr17	43226932	43226983	M02251:22:000000000-A7YAN:1:1103:16840:20710	1000	-	43226932	43226983	128,0,128
chr1	200283246	200283284	M02251:22:000000000-A7YAN:1:1103:16890:8849	1000	+	200283246	200283284	128,0,128
chr1	23858195	23858351	M02251:22:000000000-A7YAN:1:1103:16893:16340	1000	-	23858195	23858351	128,0,128
chr1	63637559	63637675	M02251:22:000000000-A7YAN:1:1103:16962:15520	1000	+	63637559	63637675	128,0,128
chr7	5466162	5466257	M02251:22:000000000-A7YAN:1:1103:17048:12612	1000	-	5466162	5466257	128,0,128
chr15	28985136	28985203	M02251:22:000000000-A7YAN:1:1103:17070:25133	1000	-	28985136	28985203	128,0,128
chr10	127396834	127396973	M02251:22:000000000-A7YAN:1:1103:17070:8949	1000	+	127396834	127396973	128,0,128
chr8	17756415	17756476	M02251:22:000000000-A7YAN:1:1103:17079:13023	1000	+	17756415	17756476	128,0,128
chr7	148596670	148596772	M02251:22:000000000-A7YAN:1:1103:17083:7692	1000	-	148596670	148596772	128,0,128
chr2	62081462	62081502	M02251:22:000000000-A7YAN:1:1103:17090:7449	1000	+	62081462	62081502	128,0,128
chr3	156807239	156807368	M02251:22:000000000-A7YAN:1:1103:17130:17692	1000	+	156807239	156807368	128,0,128
chr1	117682968	117683165	M02251:22:000000000-A7YAN:1:1103:17133:9119	1000	+	117682968	117683165	128,0,128
chr15	60701086	60701137	M02251:22:000000000-A7YAN:1:1103:17148:16127	1000	-	60701086	60701137	128,0,128
chr19	796143	796424	M02251:22:000000000-A7YAN:1:1103:17155:12596	1000	-	796143	796424	128,0,128
chr15	77834262	77834327	M02251:22:000000000-A7YAN:1:1103:17182:20758	1000	+	77834262	77834327	128,0,128
chr7	74071276	74071393	M02251:22:000000000-A7YAN:1:1103:17237:1925	1000	-	74071276	74071393	128,0,128
chr7	93222014	93222204	M02251:22:000000000-A7YAN:1:1103:17237:3797	1000	+	93222014	93222204	128,0,128
chr16	2255986	2256089	M02251:22:000000000-A7YAN:1:1103:17285:12777	1000	-	2255986	2256089	128,0,128
chr1	23970973	23971015	M02251:22:000000000-A7YAN:1:1103:17296:3810	1000	-	23970973	23971015	128,0,128
chr5	50681613	50681693	M02251:22:000000000-A7YAN:1:1103:17326:14227	1000	-	50681613	50681693	128,0,128
chr16	30661215	30661357	M02251:22:000000000-A7YAN:1:1103:17339:17390	1000	-	30661215	30661357	128,0,128
chr2	85803090	85803186	M02251:22:000000000-A7YAN:1:1103:17380:7934	1000	-	85803090	85803186	128,0,128
chr19	45582143	45582190	M02251:22:000000000-A7YAN:1:1103:17396:13487	1000	+	45582143	45582190	128,0,128
chrX	24044876	24044922	M02251:22:000000000-A7YAN:1:1103:17397:7000	1000	-	24044876	24044922	128,0,128
chr6	36845415	36845480	M02251:22:000000000-A7YAN:1:1103:17624:7489	1000	-	36845415	36845480	128,0,128
chr1	64937510	64937590	M02251:22:000000000-A7YAN:1:1103:17630:17162	1000	-	64937510	64937590	128,0,128
chr14	21571266	21571366	M02251:22:000000000-A7YAN:1:1103:17639:11838	1000	+	21571266	21571366	128,0,128
chrX	132992463	132992507	M02251:22:000000000-A7YAN:1:1103:17713:18701	1000	+	132992463	132992507	128,0,128
chrX	61885254	61885286	M02251:22:000000000-A7YAN:1:1103:17784:20555	1000	-	61885254	61885286	128,0,128
chr7	62740499	62740530	M02251:22:000000000-A7YAN:1:1103:17798:11483	1000	-	62740499	62740530	128,0,128
chr5	124386672	124386806	M02251:22:000000000-A7YAN:1:1103:17803:21105	1000	+	124386672	124386806	128,0,128
chr19	10763880	10763984	M02251:22:000000000-A7YAN:1:1103:17832:22431	1000	+	10763880	10763984	128,0,128
[truncated: 6,053 more rows]
