# Supplementary material for: Gamma-Retrovirus Integration Marks Cell Type-Specific Cancer Genes: A Novel Profiling Tool in Cancer Genomics
Source: PLoS One. 2016 Apr 20;11(4):e0154070. doi: 10.1371/journal.pone.0154070 (PMC4838236; doi:10.1371/journal.pone.0154070)
Supplement: S1 Table — Genes that are known cancer drivers are highlighted in green. (XLSX) [file pone.0154070.s003.xlsx]

## Sheet: Sheet1
	Gene Position				Insertion Position
Genename	Chromosome	GeneStart	GeneEnd	GeneStrand	Right	Left	Embedded	Total	p value
NBPF20	chr1	144146810	146467744	1	0	0	39	39	3.33067e-16
NBPF25P.2	chr1	145289769	146467743	1	0	3	15	18	1.07521e-05
NBPF9.2	chr1	144614958	145370304	1	1	0	16	17	7.21267e-09
RAD51B	chr14	68286495	69062738	1	0	1	15	16	6.80091e-08
NBPF10	chr1	145293370	146466121	1	0	0	15	15	1.02156e-05
NBPF8.1	chr1	147574322	148346929	-1	0	0	13	13	2.24119e-06
MALAT1	chr11	65265232	65273939	1	1	9	3	13	3.59571e-06
AUTS2	chr7	69063904	70258054	1	0	0	13	13	0.00018726
TNRC18	chr7	5346422	5463177	-1	10	0	3	13	0.0066994
MUM1	chr19	1354975	1378430	1	0	0	11	11	0
ZC3H4	chr19	47567446	47617009	-1	2	1	7	10	4.53541e-10
SKAP1	chr17	46210801	46507594	-1	0	0	10	10	7.32192e-08
RHOU	chr1	228780393	228882416	1	1	6	3	10	0.00462878
PDE4D	chr5	58264865	59783925	-1	0	0	10	10	0.0280204
RNF43	chr17	56431037	56494931	-1	1	0	8	9	6.60141e-11
ZBTB38	chr3	141043054	141168632	1	0	0	9	9	5.50658e-10
ZNF747	chr16	30542778	30546194	-1	3	2	4	9	6.03311e-10
MIR4435-1HG	chr2	112124590	112252692	-1	0	1	8	9	1.43579e-08
HEXIM1	chr17	43224683	43229468	1	4	2	3	9	6.02296e-07
PIEZO1	chr16	88781745	88851372	-1	1	3	5	9	3.91396e-06
ID3	chr1	23884420	23886285	-1	3	5	1	9	0.00598889
SAE1	chr19	47634079	47713893	1	0	7	2	9	0.027885
LINC01089	chr12	122233172	122241390	-1	0	0	8	8	0
AHRR	chr5	304290	438405	1	0	0	8	8	2.03723e-08
HEXIM2	chr17	43238263	43247406	1	1	3	4	8	3.05425e-08
KDM2B	chr12	121866899	122018920	-1	1	0	7	8	8.69639e-07
TOB2	chr22	41829491	41843027	-1	3	2	3	8	1.33552e-05
PDXK	chr21	45138977	45182188	1	4	2	2	8	0.00882966
HOXB7	chr17	46684594	46688383	-1	4	3	1	8	0.0121296
WWOX	chr16	78133309	79246564	1	0	0	8	8	0.0301212
HOXB-AS3	chr17	46667781	46683774	1	1	0	6	7	2.47158e-11
BMF	chr15	40380090	40401085	-1	0	1	6	7	1.24797e-10
NOTCH2NL	chr1	145209112	145286270	1	0	0	7	7	9.30302e-09
LDB1	chr10	103867324	103880210	-1	3	0	4	7	1.19378e-07
SLC1A5	chr19	47278139	47291842	-1	3	0	4	7	1.5234e-07
HOXC4	chr12	54410635	54449814	1	1	1	5	7	2.39468e-07
PRCD	chr17	74523667	74541458	1	3	0	4	7	4.28386e-07
SEMA3C	chr7	80371853	80548667	-1	0	0	7	7	2.33654e-06
TRAF3IP2-AS1	chr6	111804674	111923497	1	1	0	6	7	3.13702e-06
BCOR	chrX	39910498	40036582	-1	1	0	6	7	4.38981e-06
PTPLAD1	chr15	65822826	65870693	1	0	3	4	7	2.07857e-05
NSFP1.1	chr17	44450178	44500463	1	1	3	3	7	0.000626957
MSL1	chr17	38278789	38293045	1	1	4	2	7	0.00102214
PPRC1	chr10	103892750	103910090	1	0	5	2	7	0.0015023
CSNK1E	chr22	38686696	38714089	-1	3	2	2	7	0.00366971
SLC25A21	chr14	37147125	37641865	-1	0	1	6	7	0.00591473
RPRD2	chr1	150336586	150449041	1	1	3	3	7	0.00604739
SP1	chr12	53773978	53810226	1	1	4	2	7	0.00630583
PDE4DIP	chr1	144851423	145076186	-1	3	0	4	7	0.00645355
HOXB8	chr17	46689707	46692301	-1	2	4	1	7	0.00832009
ZNF764	chr16	30565084	30569642	-1	0	6	1	7	0.0145734
CDKN1B	chr12	12870203	12875316	1	4	2	1	7	0.0163334
PCOLCE2	chr3	142536701	142608045	-1	5	0	2	7	0.0226808
DBIL5P	chr17	655572	658576	1	0	0	6	6	1.11022e-15
IER2	chr19	13261281	13265718	1	2	0	4	6	1.71341e-09
UNC5B	chr10	72972291	73062635	1	0	0	6	6	6.55211e-07
PRR14	chr16	30662240	30667734	1	0	3	3	6	9.10169e-07
HOXB6	chr17	46673098	46682334	-1	0	3	3	6	4.28633e-06
WLS	chr1	68564141	68698284	-1	0	0	6	6	6.22763e-06
YARS	chr1	33240839	33283633	-1	2	0	4	6	1.34521e-05
GBAP1	chr1	155183615	155197325	-1	2	1	3	6	1.38711e-05
HOXC11	chr12	54366909	54370203	1	1	3	2	6	5.5854e-05
PRRT2	chr16	29823408	29827202	1	1	3	2	6	7.40207e-05
MAZ	chr16	29817416	29822504	1	3	1	2	6	0.000132763
RNF220	chr1	44870959	45117396	1	0	0	6	6	0.000176301
NOTCH2	chr1	120454175	120612317	-1	1	0	5	6	0.00018701
MXRA7	chr17	74671808	74707056	-1	0	3	3	6	0.000223857
SNHG16	chr17	74553845	74561430	1	0	4	2	6	0.000293494
ZIC5	chr13	100615274	100624178	-1	3	1	2	6	0.000403311
GBA	chr1	155204238	155214653	-1	1	3	2	6	0.000550035
SCUBE1	chr22	43599228	43739394	-1	0	2	4	6	0.0012081
KEAP1	chr19	10596795	10614054	-1	4	0	2	6	0.00148855
LPAR5	chr12	6728000	6745297	-1	0	4	2	6	0.00149499
CLIP1	chr12	122755980	122907116	-1	0	2	4	6	0.00158833
SEPT6	chrX	118749687	118827333	-1	0	3	3	6	0.00216225
RBFOX2	chr22	36134782	36424585	-1	1	0	5	6	0.00273301
GGA1	chr22	38004480	38029571	1	0	4	2	6	0.00309398
S100PBP	chr1	33283042	33324480	1	0	4	2	6	0.00815053
ZNF768	chr16	30535321	30537910	-1	5	0	1	6	0.00830411
TUBA1C	chr12	49621708	49667121	1	1	3	2	6	0.00970709
HOXC8	chr12	54402889	54406545	1	3	2	1	6	0.0117064
ARHGDIA	chr17	79825594	79829282	-1	2	3	1	6	0.0118082
TRAF3IP2	chr6	111876580	111927477	-1	0	4	2	6	0.0120523
IRF2BPL	chr14	77490885	77495042	-1	5	0	1	6	0.0132999
USP32	chr17	58254690	58469586	-1	2	1	3	6	0.0331799
MECOM	chr3	168801286	169381563	-1	1	0	5	6	0.0415679
HOXC5	chr12	54410635	54429144	1	0	0	5	5	5.95366e-09
SLC39A1	chr1	153931574	153940660	-1	1	0	4	5	2.97922e-08
HOTAIR	chr12	54356091	54368740	-1	1	0	4	5	1.10902e-07
HOXC10	chr12	54378945	54384062	1	2	0	3	5	7.36004e-07
C14orf93	chr14	23456109	23479410	-1	0	1	4	5	1.24285e-06
PRMT1	chr19	50180408	50191707	1	0	2	3	5	7.80946e-06
DCAKD	chr17	43100705	43138477	-1	0	1	4	5	8.27028e-06
TSPO	chr22	43547519	43559248	1	1	1	3	5	8.72646e-06
MKNK2	chr19	2037469	2051243	-1	1	1	3	5	1.40641e-05
IFT140	chr16	1560427	1662109	-1	0	0	5	5	2.38724e-05
P4HB	chr17	79801033	79818544	-1	1	1	3	5	2.86403e-05
SAMD11	chr1	861120	879961	1	0	2	3	5	3.55608e-05
ZFX-AS1	chrX	24164341	24167771	-1	2	1	2	5	6.05444e-05
IGFBP5	chr2	217536827	217560272	-1	2	0	3	5	6.77663e-05
